# Supplementary material for: How sleep quality and depressive symptoms shape safety behavior in rotating-shift nurses: Insights from mediation and network analyses
Source: PLOS Glob Public Health. 2026 Feb 18;6(2):e0006008. doi: 10.1371/journal.pgph.0006008 (PMC12915969; doi:10.1371/journal.pgph.0006008)
Supplement: S1 Data — The dataset includes variables required to replicate the reported findings, including sleep quality (PSQI Dimensions), depressive symptoms (PHQ-9 items), safety behavior levels (NSBQ items), and relevant demographic characteristics. (XLSX) [file pgph.0006008.s001.xlsx]

## Sheet: Description
Description of variables in data1
Variables	Description
hospital_level	Urban_hospital; County_level_hospital
gender	1:Male 2:Female
marriage	1:Married 2:Unmarried 3:Divorced 4:Other
professional_title	1:Junior and below 2:Intermediate grade 3:Senior
number_of_night_shifts per month	1:0 night shift 2 : 1 night shift 3 : 2 night shifts 4: 3~4 night shifts 5: 5~8 night shifts 6: ≥9 night shifts
Behavior_1~Behavior_12	NSBQ Items
PSQI_C1~PSQI_C7	PSQI Dimensions
D_1~9	PHQ-9 Items
categorized_age	0: 20 ≤ Age < 30 1: 30 ≤ Age < 40 2: 40 ≤ Age < 50 3: Age ≥ 50
categorized_ethnicity	1:Han 2:Zhuang minority 3:Others
categorized_education	1:Vocational High School 2:Associate degree 3:Bachelor's Degree 4:Master's Degree or Higher
categorized_work_experience	1: years≤5 2: 5<years≤10 3: 10<years≤ 15 4: 15<years ≤20 5: Years＞20
categorized_night_shift_work_model	1:Day-Night shift(DN) 2:Day (AM)-Evening (PM)-Night (N) shift(APN) 3:Others
categorized_off_days	1:1≤days≤2 2:2<days ≤3
categorized_child	1:0 child 2:1 child 3: 2 children 4:≥3 children
binary_sleep_score	1:Total_PSQI_score > 7 0: If Total_PSQI_score ≤ 7
binary_depression_score	1:Total_PHQ_9_score ≥ 10 0:Total_PHQ_9_score < 10

## Sheet: data1
NO	hospital_level	gender	marriage	professional_title	number_of_night_shifts	Behavior_1	Behavior_2	Behavior_3	Behavior_4	Behavior_5	Behavior_6	Behavior_7	Behavior_8	Behavior_9	Behavior_10	Behavior_11	Behavior_12	PSQI_C1	PSQI_C2	PSQI_C3	PSQI_C4	PSQI_C5	PSQI_C6	PSQI_C7	Total_PSQI_score	D_1	D_2	D_3	D_4	D_5	D_6	D_7	D_8	D_9	Total_PHQ_9_score	Total_NSBQ_score	categorized_age	categorized_ethnicity	categorized_education	categorized_work_experience	categorized_night_shift_work_model	categorized_off_days	categorized_child	binary_sleep_score	binary_depression_score
1	Urban_hospital	2	2	1	4	4	5	5	5	5	5	5	5	5	5	5	5	2	3	1	0	1	0	2	9	1	1	2	2	1	0	1	1	0	9	59	0	2	2	1	2	1	1	1	0
2	Urban_hospital	2	2	1	5	4	5	5	5	5	5	5	5	5	5	5	5	2	3	2	0	1	1	2	11	1	1	2	1	2	2	1	2	1	13	59	0	2	2	1	2	1	1	1	1
3	Urban_hospital	2	2	2	4	3	5	5	5	5	5	3	5	5	5	5	5	3	3	3	3	2	3	3	20	3	3	3	3	3	3	3	2	3	26	56	1	2	3	2	2	1	1	1	1
4	Urban_hospital	2	2	1	4	1	4	4	4	5	5	3	5	5	5	5	5	0	2	1	0	1	0	1	5	1	1	2	1	2	1	1	0	1	10	51	0	1	2	1	2	1	1	0	1
5	Urban_hospital	2	1	3	6	3	4	4	4	4	4	4	4	4	4	4	4	2	1	1	0	1	0	1	6	1	1	1	1	1	0	1	1	0	7	47	1	2	4	4	2	1	3	0	0
6	Urban_hospital	2	1	1	4	5	5	5	5	5	5	5	5	5	5	5	5	1	1	2	1	1	0	0	6	1	1	1	1	0	0	0	0	0	4	60	1	1	3	4	2	1	3	0	0
7	Urban_hospital	2	1	2	4	4	5	5	5	5	5	5	5	5	5	5	5	2	3	2	2	1	0	1	11	0	1	3	2	1	0	0	0	0	7	59	1	1	3	4	2	1	3	1	0
8	Urban_hospital	2	1	1	4	4	5	5	5	4	5	5	5	5	5	5	5	2	2	1	2	1	0	2	10	1	1	2	2	1	1	1	0	0	9	58	1	1	2	2	2	1	1	1	0
9	Urban_hospital	2	2	1	6	5	5	5	5	5	5	5	5	5	5	4	5	1	3	1	0	1	0	3	9	1	1	1	2	2	2	2	2	0	13	59	0	1	3	1	2	1	1	1	1
10	Urban_hospital	2	2	2	6	4	5	5	5	5	5	5	5	5	5	4	5	3	0	2	0	2	0	3	10	2	2	3	3	3	1	1	0	0	15	58	1	1	2	2	2	1	1	1	1
11	Urban_hospital	2	1	1	5	5	4	4	4	4	4	4	4	4	4	4	4	2	3	1	0	3	2	1	12	1	1	1	2	2	2	2	2	2	15	49	0	1	3	2	2	1	3	1	1
12	Urban_hospital	2	1	1	6	5	5	4	5	5	5	5	5	5	5	5	5	1	1	1	0	1	0	1	5	1	1	1	1	1	1	1	1	0	8	59	0	2	2	1	2	1	2	0	0
13	Urban_hospital	2	1	2	5	2	5	5	5	5	5	3	5	5	5	5	5	2	2	2	0	2	0	2	10	1	1	3	1	1	1	1	1	0	10	55	1	1	3	3	2	1	3	1	1
14	Urban_hospital	2	2	1	3	4	4	4	4	3	5	3	4	3	5	4	5	1	1	2	0	1	0	2	7	1	1	2	2	1	1	0	0	0	8	48	0	1	2	1	3	1	1	0	0
15	Urban_hospital	2	2	1	4	5	5	5	5	5	5	5	5	5	5	5	5	1	1	2	0	1	0	3	8	1	1	1	3	1	3	0	0	0	10	60	0	1	2	1	3	1	1	1	1
16	Urban_hospital	2	1	2	5	5	5	5	5	5	5	5	5	5	5	5	5	1	1	2	2	1	0	1	8	1	1	1	1	1	0	1	1	0	7	60	1	1	3	3	2	1	3	1	0
17	Urban_hospital	2	1	1	5	2	4	4	4	4	4	3	5	5	5	5	5	1	2	2	2	1	0	1	9	1	1	1	1	1	1	1	1	1	9	50	0	1	3	2	2	1	3	1	0
18	Urban_hospital	2	1	1	6	4	4	4	3	4	4	4	4	3	4	4	4	2	2	1	0	1	0	1	7	1	1	1	1	0	0	1	1	0	6	46	0	1	3	1	1	1	1	0	0
19	Urban_hospital	2	2	1	4	1	5	4	2	2	4	3	2	3	4	4	4	2	3	1	0	1	2	2	11	1	1	2	2	0	2	1	1	0	10	38	0	1	2	1	1	2	1	1	1
20	Urban_hospital	2	1	2	4	4	5	5	3	4	5	4	5	5	5	5	5	2	1	3	3	2	0	3	14	2	2	2	2	1	2	2	1	1	15	55	1	1	3	3	2	1	2	1	1
21	Urban_hospital	2	1	2	6	1	4	3	4	4	4	3	5	5	4	4	3	3	2	2	2	2	0	3	14	3	3	2	3	3	3	3	2	0	22	44	1	1	3	2	1	1	3	1	1
22	Urban_hospital	1	2	1	4	5	5	5	5	5	5	5	5	5	5	5	5	2	2	2	0	1	0	2	9	1	1	2	2	2	2	2	2	0	14	60	0	1	2	1	1	1	1	1	1
23	Urban_hospital	1	1	2	6	5	5	5	5	4	5	3	5	5	4	4	5	1	2	0	0	2	0	1	6	1	1	1	1	1	0	0	0	0	5	55	1	3	3	4	2	1	2	0	0
24	Urban_hospital	2	1	2	4	1	5	5	1	5	5	2	5	5	5	4	5	2	3	3	3	2	0	2	15	1	2	2	1	0	1	0	1	0	8	48	2	1	3	4	2	1	3	1	0
25	Urban_hospital	2	1	1	4	5	5	5	5	5	5	5	5	5	5	5	5	2	3	2	1	0	0	2	10	0	0	0	0	0	0	0	0	0	0	60	0	1	3	1	1	1	2	1	0
26	Urban_hospital	2	1	2	3	2	5	3	5	4	4	4	4	5	5	4	5	1	1	2	1	1	0	2	8	1	1	0	1	0	0	1	0	1	5	50	1	1	3	3	2	1	2	1	0
27	Urban_hospital	2	1	2	6	3	4	4	4	4	4	2	4	4	3	5	4	0	0	1	0	1	0	0	2	1	1	1	1	1	1	1	1	0	8	45	2	1	3	5	2	1	2	0	0
28	Urban_hospital	2	1	2	5	5	5	5	5	5	5	5	5	5	5	5	5	2	3	2	2	3	0	2	14	1	1	1	3	1	3	3	3	1	17	60	1	1	3	2	1	1	3	1	1
29	Urban_hospital	1	1	1	5	4	4	4	5	5	5	5	5	5	5	5	5	2	3	2	0	2	0	3	12	3	3	3	3	2	2	2	3	2	23	57	1	1	3	2	2	1	3	1	1
30	Urban_hospital	2	2	2	6	3	5	5	4	5	5	5	5	5	5	5	5	2	3	2	0	1	0	3	11	2	1	2	2	1	1	1	1	0	11	57	0	1	3	2	2	1	1	1	1
31	Urban_hospital	2	1	2	6	5	5	5	5	5	5	5	5	5	5	5	5	2	1	2	0	1	0	2	8	1	1	1	1	1	1	1	1	1	9	60	1	1	3	4	2	1	4	1	0
32	Urban_hospital	2	1	2	4	3	4	4	4	4	5	3	3	5	5	5	5	1	2	2	0	1	0	2	8	1	1	1	1	1	1	2	1	1	10	50	1	1	3	2	3	1	3	1	1
33	Urban_hospital	2	1	2	6	3	3	3	3	3	3	3	3	3	3	3	3	1	2	0	0	2	1	1	7	1	1	1	1	1	1	1	1	1	9	36	1	1	3	3	2	1	3	0	0
34	Urban_hospital	2	1	2	5	4	5	5	5	5	5	5	5	5	5	5	5	3	2	2	2	1	0	3	13	2	1	1	2	1	2	2	1	0	12	59	1	3	3	3	1	1	1	1	1
35	Urban_hospital	2	1	1	5	4	5	4	4	4	5	4	5	5	5	5	5	2	3	2	0	2	0	3	12	3	3	3	3	2	2	2	1	1	20	55	1	1	2	2	2	1	2	1	1
36	Urban_hospital	2	2	2	5	3	4	5	5	5	5	5	5	5	5	5	5	2	3	2	2	2	0	2	13	2	2	2	2	1	1	1	1	1	13	57	1	1	3	2	2	1	1	1	1
37	Urban_hospital	2	1	2	5	3	5	4	4	4	4	4	5	5	5	5	5	2	2	1	0	0	0	2	7	1	1	1	1	2	1	2	2	0	11	53	1	2	3	3	1	1	3	0	1
38	Urban_hospital	2	1	2	5	3	4	4	4	4	4	4	4	5	5	5	5	3	3	2	2	2	0	3	15	2	2	2	2	2	2	2	2	1	17	51	1	1	3	2	2	1	3	1	1
39	Urban_hospital	2	1	1	4	4	5	5	5	4	4	4	4	4	4	4	4	0	1	1	0	1	0	1	4	2	2	2	2	2	1	1	1	0	13	51	0	1	3	1	1	1	1	0	1
40	Urban_hospital	1	1	2	4	2	4	4	4	4	4	4	4	5	5	5	5	0	1	0	0	1	0	0	2	0	0	0	0	0	0	0	0	0	0	50	1	2	3	2	1	1	2	0	0
41	Urban_hospital	2	2	1	3	5	3	4	4	4	4	3	4	4	4	4	4	1	2	2	0	2	0	3	10	1	1	1	0	0	2	2	2	2	11	47	0	1	2	1	2	2	1	1	1
42	Urban_hospital	2	1	2	3	4	5	4	4	5	5	5	5	5	5	5	5	1	1	1	0	1	0	1	5	1	1	1	1	1	1	1	1	0	8	57	1	1	3	3	2	1	2	0	0
43	Urban_hospital	2	1	2	3	2	5	5	2	5	5	4	5	5	5	5	5	1	2	0	0	1	0	2	6	1	1	1	1	1	1	1	1	1	9	53	1	1	3	3	2	1	2	0	0
44	Urban_hospital	2	2	1	3	4	4	4	3	3	3	3	3	3	3	3	3	2	2	2	0	1	1	1	9	0	1	2	2	2	2	2	2	2	15	39	0	1	2	1	1	1	1	1	1
45	Urban_hospital	2	2	1	4	4	4	4	3	4	4	4	4	4	5	5	5	2	3	2	3	1	0	2	13	2	1	2	2	2	2	2	2	1	16	50	0	1	3	1	2	1	1	1	1
46	Urban_hospital	2	1	2	5	5	5	5	5	5	5	5	5	5	5	5	5	2	3	0	0	2	0	1	8	1	1	1	1	1	1	0	0	0	6	60	2	3	3	4	2	1	3	1	0
47	Urban_hospital	2	1	2	4	2	5	5	4	5	5	5	5	5	5	5	5	2	3	2	0	2	0	3	12	1	1	1	1	1	1	1	1	0	8	56	1	1	3	3	2	2	3	1	0
48	Urban_hospital	2	2	1	3	5	5	5	5	5	5	5	5	5	5	5	5	1	2	2	0	1	0	1	7	0	0	0	0	0	0	0	0	0	0	60	3	2	3	1	2	1	1	0	0
49	Urban_hospital	2	1	2	5	5	5	5	5	5	5	5	5	5	5	5	5	2	2	1	0	1	0	2	8	2	2	2	2	0	2	1	2	0	13	60	1	3	3	2	2	1	3	1	1
50	Urban_hospital	2	1	2	4	4	4	4	4	5	5	3	5	4	5	5	5	1	2	1	0	2	0	2	8	1	2	2	1	1	2	1	1	1	12	53	1	1	3	2	3	1	3	1	1
51	Urban_hospital	2	1	2	5	4	5	5	4	5	5	4	5	5	5	4	5	2	2	2	0	2	0	3	11	1	1	1	1	1	1	1	1	1	9	56	1	1	3	4	3	1	3	1	0
52	Urban_hospital	2	1	3	5	4	4	4	4	4	5	5	5	5	5	5	4	1	1	2	0	1	0	1	6	1	1	1	1	2	1	2	1	0	10	54	2	1	3	5	2	1	2	0	1
53	Urban_hospital	2	2	1	4	4	5	4	3	4	4	3	4	2	5	5	5	2	3	2	3	1	0	2	13	1	2	2	2	2	2	2	2	0	15	48	0	1	2	1	2	1	1	1	1
54	Urban_hospital	2	1	1	4	3	3	5	3	3	4	1	4	4	5	3	5	2	3	2	0	2	0	2	11	3	1	2	2	2	3	3	1	1	18	43	0	1	3	1	2	1	2	1	1
55	Urban_hospital	2	2	2	5	4	4	4	4	3	4	4	4	4	5	4	5	1	2	1	0	2	0	2	8	1	1	2	2	2	1	1	1	1	12	49	1	1	3	2	2	1	1	1	1
56	Urban_hospital	2	2	1	5	5	5	5	5	5	5	5	5	5	5	5	5	2	3	2	0	1	0	2	10	1	1	2	2	2	1	2	1	0	12	60	0	2	2	2	2	1	1	1	1
57	Urban_hospital	2	1	2	6	2	4	5	5	5	5	3	5	5	5	4	5	1	3	2	0	1	0	1	8	1	1	1	1	1	0	1	0	0	6	53	1	1	3	4	2	1	3	1	0
58	Urban_hospital	2	2	1	6	3	5	4	4	4	5	4	4	5	5	5	5	2	3	2	0	1	2	2	12	1	1	2	1	2	2	1	2	1	13	53	1	1	3	1	2	1	1	1	1
59	Urban_hospital	2	1	1	5	4	5	4	4	4	4	4	4	5	5	5	5	2	2	2	0	2	0	3	11	2	2	2	2	2	1	1	2	2	16	53	1	1	3	2	2	1	1	1	1
60	Urban_hospital	2	1	2	6	2	4	4	4	4	5	2	4	4	4	4	4	1	3	2	0	1	0	1	8	1	2	1	2	1	2	1	1	0	11	45	1	1	2	3	2	1	2	1	1
61	Urban_hospital	2	1	1	6	4	5	5	5	5	5	5	5	4	5	5	5	2	2	2	2	2	0	2	12	1	1	1	1	1	0	1	0	0	6	58	0	1	3	1	3	1	2	1	0
62	Urban_hospital	2	1	1	5	2	4	5	5	5	5	5	5	5	5	5	5	2	3	3	0	1	0	2	11	1	1	1	1	1	1	3	0	0	9	56	1	1	3	3	2	1	3	1	0
63	Urban_hospital	2	1	1	6	4	5	5	2	4	5	5	4	5	5	4	4	3	3	2	2	2	0	2	14	2	2	2	2	3	2	2	2	1	18	52	0	1	3	1	2	1	1	1	1
64	Urban_hospital	2	1	1	4	3	4	4	4	4	5	4	4	4	4	4	4	1	1	1	1	1	0	1	6	1	1	1	1	1	1	1	0	0	7	48	1	1	3	2	2	1	2	0	0
65	Urban_hospital	2	1	2	4	3	5	4	5	4	5	4	4	4	4	4	4	1	2	1	0	1	0	2	7	2	2	1	1	1	1	1	0	0	9	50	1	1	3	2	2	1	2	0	0
66	Urban_hospital	2	2	1	4	3	5	5	3	3	4	2	5	5	5	5	5	3	3	3	0	2	0	3	14	3	3	3	3	3	2	3	2	0	22	50	0	2	2	1	2	1	1	1	1
67	Urban_hospital	2	1	1	4	3	5	4	4	4	5	5	5	5	5	5	5	1	1	2	1	1	0	0	6	0	0	1	1	1	1	1	0	0	5	55	1	1	3	3	1	2	2	0	0
68	Urban_hospital	2	1	3	2	4	4	4	5	4	5	5	5	5	5	4	2	1	0	2	1	1	0	2	7	1	1	1	1	1	1	1	1	0	8	52	2	1	3	5	1	2	3	0	0
69	Urban_hospital	2	1	2	5	5	5	5	5	5	5	5	5	5	5	5	5	2	3	2	1	2	0	2	12	2	3	2	3	1	3	0	1	0	15	60	1	1	3	3	2	1	3	1	1
70	Urban_hospital	2	1	1	4	3	5	5	5	5	5	5	5	5	5	5	5	2	3	2	2	2	0	1	12	1	1	1	1	1	1	1	1	0	8	58	1	1	3	3	2	1	3	1	0
71	Urban_hospital	2	1	1	5	5	5	5	1	5	5	5	5	5	5	5	5	1	3	2	0	1	0	2	9	1	1	1	1	1	0	0	0	0	5	56	1	1	3	2	2	1	4	1	0
72	Urban_hospital	2	1	2	3	5	5	5	5	5	5	5	5	5	5	4	4	2	2	2	1	1	0	2	10	2	1	2	1	1	1	2	2	0	12	58	2	1	3	4	2	1	3	1	1
73	Urban_hospital	2	1	2	5	1	4	5	5	5	5	4	5	4	5	4	5	3	3	2	0	2	0	3	13	3	3	3	3	3	3	2	1	0	21	52	1	2	3	3	2	1	3	1	1
74	Urban_hospital	2	1	1	4	3	5	5	5	5	5	3	5	4	5	5	5	1	1	0	0	1	0	0	3	0	0	0	0	0	0	0	0	0	0	55	0	1	3	1	2	1	2	0	0
75	Urban_hospital	2	1	2	5	5	5	4	5	4	5	5	5	4	5	4	5	2	3	2	1	1	0	2	11	1	2	2	1	1	2	2	1	2	14	56	1	1	3	3	2	1	2	1	1
76	Urban_hospital	2	1	2	6	4	5	5	5	4	5	4	4	4	4	4	5	2	3	2	1	1	0	3	12	2	2	2	2	2	1	2	1	1	15	53	2	1	3	4	2	1	3	1	1
77	Urban_hospital	2	1	1	4	3	4	4	3	3	3	4	3	2	4	4	3	1	3	2	1	2	0	1	10	1	2	1	1	2	1	1	1	1	11	40	1	1	3	2	2	1	1	1	1
78	Urban_hospital	2	2	1	5	3	4	5	4	4	5	4	5	4	5	5	5	2	3	2	0	1	0	2	10	1	1	2	2	2	1	1	2	0	12	53	0	1	2	1	2	1	1	1	1
79	Urban_hospital	2	1	2	4	3	5	5	5	4	5	5	5	5	5	5	5	2	2	2	2	1	0	0	9	1	1	2	1	1	1	1	1	0	9	57	2	1	2	5	2	1	3	1	0
80	Urban_hospital	2	1	2	5	5	5	5	2	5	5	3	5	3	5	4	4	2	3	2	2	1	0	2	12	2	2	2	3	3	3	3	3	1	22	51	1	1	3	3	2	1	3	1	1
81	Urban_hospital	2	2	1	5	4	4	4	4	4	4	4	4	3	4	4	4	2	3	2	0	1	0	3	11	1	1	2	3	3	2	2	0	0	14	47	0	1	3	1	2	1	1	1	1
82	Urban_hospital	2	2	1	4	3	4	4	3	4	5	4	5	4	4	5	5	1	3	2	1	1	0	2	10	2	2	2	2	1	2	2	1	0	14	50	0	1	3	1	2	1	1	1	1
83	Urban_hospital	2	2	1	5	2	5	5	5	5	5	5	5	5	5	5	5	1	0	0	0	0	0	0	1	0	1	0	1	0	0	0	0	0	2	57	0	1	2	1	2	1	1	0	0
84	Urban_hospital	2	1	2	5	5	5	5	5	5	5	5	5	5	5	5	5	3	1	2	0	1	0	1	8	1	1	1	1	1	2	2	1	1	11	60	1	1	3	3	1	1	3	1	1
85	Urban_hospital	2	1	2	4	4	4	4	4	4	5	4	5	5	5	4	4	1	2	0	0	1	1	2	7	2	1	1	1	1	0	1	0	0	7	52	1	1	3	2	2	1	1	0	0
86	Urban_hospital	2	1	2	3	4	5	5	5	5	4	5	5	5	5	5	5	1	1	2	0	1	0	2	7	1	1	1	1	1	1	1	0	0	7	58	1	1	3	2	3	1	1	0	0
87	Urban_hospital	2	1	1	5	3	5	5	3	5	5	5	5	4	5	4	4	3	3	2	0	2	2	3	15	1	1	3	3	3	1	1	3	0	16	53	0	2	3	1	2	1	1	1	1
88	Urban_hospital	2	1	2	4	4	5	5	5	5	5	5	5	5	5	5	5	1	2	2	0	1	0	1	7	1	1	1	1	1	1	1	1	0	8	59	1	2	3	2	2	1	2	0	0
89	Urban_hospital	2	1	2	3	4	5	4	4	4	4	5	5	4	5	4	5	2	3	2	0	2	0	2	11	1	1	2	2	1	1	1	1	1	11	53	1	1	3	4	2	1	2	1	1
90	Urban_hospital	2	1	2	6	4	5	5	5	4	5	5	5	5	5	4	4	2	3	2	0	2	0	3	12	1	1	3	3	2	1	3	1	0	15	56	1	1	3	3	2	1	3	1	1
91	Urban_hospital	2	1	1	5	3	5	5	5	5	4	3	4	5	5	5	5	2	2	2	0	1	0	1	8	1	1	1	1	1	1	1	1	0	8	54	1	1	3	3	2	1	4	1	0
92	Urban_hospital	2	1	1	5	3	5	5	5	5	5	5	5	5	5	5	5	3	3	2	1	2	1	3	15	2	2	3	2	3	2	2	2	1	19	58	1	1	3	2	2	1	1	1	1
93	Urban_hospital	2	1	1	5	3	2	3	3	2	2	3	3	2	3	3	4	1	1	3	3	1	1	1	11	1	0	1	1	0	1	3	2	2	11	33	0	1	3	2	2	1	3	1	1
94	Urban_hospital	2	1	1	6	2	4	4	4	4	4	2	4	5	5	5	5	2	2	2	0	2	0	2	10	2	3	3	1	2	3	3	1	0	18	48	1	1	3	2	3	1	2	1	1
95	Urban_hospital	2	1	2	2	4	5	5	5	5	5	5	5	5	5	5	5	3	3	2	0	3	1	3	15	0	0	2	2	2	1	1	2	0	10	59	1	1	3	3	2	1	3	1	1
96	Urban_hospital	2	1	2	4	3	5	4	4	5	5	3	5	5	5	4	5	2	2	1	0	1	0	2	8	1	1	1	1	2	1	1	0	1	9	53	1	1	3	2	2	1	3	1	0
97	Urban_hospital	2	1	1	4	5	5	5	5	5	5	5	5	5	5	5	5	0	0	1	0	0	0	0	1	0	1	1	1	1	0	1	0	0	5	60	0	1	3	1	2	1	3	0	0
98	Urban_hospital	2	1	2	5	3	3	3	3	3	4	4	4	5	4	4	5	2	2	1	1	2	0	3	11	1	2	2	2	1	2	2	2	0	14	45	1	1	2	3	3	1	2	1	1
99	Urban_hospital	2	2	1	4	3	5	5	5	5	5	4	5	5	5	5	5	2	3	2	2	1	2	2	14	1	1	2	1	1	1	1	1	0	9	57	0	2	3	1	2	1	1	1	0
100	Urban_hospital	2	1	2	3	3	5	4	4	4	5	4	5	4	5	5	5	0	0	0	0	1	0	0	1	1	1	1	1	1	1	2	1	0	9	53	1	1	3	3	2	1	3	0	0
101	Urban_hospital	2	2	1	6	4	5	5	4	4	5	5	5	4	5	4	5	2	3	2	0	1	3	3	14	1	1	2	2	2	1	1	1	0	11	55	0	1	2	1	2	2	1	1	1
102	Urban_hospital	2	1	2	4	1	5	5	5	5	5	5	5	5	5	5	5	0	1	1	0	1	0	2	5	1	2	1	1	3	1	1	1	0	11	56	1	1	3	4	2	1	3	0	1
103	Urban_hospital	2	1	2	5	3	4	4	4	3	4	4	4	3	4	4	4	1	2	2	2	1	0	3	11	1	1	1	2	1	1	1	1	0	9	45	1	1	3	3	3	1	2	1	0
104	Urban_hospital	2	1	3	2	4	4	5	4	5	5	5	5	5	5	4	5	1	1	2	1	2	0	2	9	2	1	2	2	2	1	1	1	0	12	56	2	1	3	5	2	1	2	1	1
105	Urban_hospital	2	1	2	5	4	5	5	5	5	5	5	5	5	5	5	5	1	3	1	0	1	0	2	8	2	2	1	2	1	2	2	1	1	14	59	1	1	3	4	2	1	3	1	1
106	Urban_hospital	2	1	2	6	3	3	3	3	4	4	3	4	4	4	4	4	1	2	1	1	1	0	2	8	1	1	1	1	1	0	1	1	0	7	43	1	1	3	2	2	1	2	1	0
107	Urban_hospital	2	1	1	5	2	5	4	4	3	4	4	5	4	5	5	5	2	2	2	2	1	0	1	10	0	0	0	0	0	0	0	0	0	0	50	1	1	3	1	2	1	2	1	0
108	Urban_hospital	2	1	2	4	2	5	4	4	4	4	4	4	4	4	5	5	2	1	2	1	1	0	3	10	2	2	1	2	1	2	1	1	1	13	49	1	1	3	2	1	2	3	1	1
109	Urban_hospital	2	1	3	5	5	5	4	5	4	4	5	5	5	5	4	5	2	1	2	0	1	0	2	8	1	1	1	2	1	1	2	1	0	10	56	1	1	3	3	3	1	3	1	1
110	Urban_hospital	1	2	3	5	4	4	5	5	5	5	5	5	5	5	5	5	3	3	3	2	1	0	3	15	1	1	2	2	1	2	2	1	0	12	58	1	1	3	3	2	1	1	1	1
111	Urban_hospital	2	1	2	4	5	5	5	5	5	5	5	5	5	5	5	5	1	2	2	0	1	0	2	8	1	1	1	1	1	1	1	0	0	7	60	0	1	3	2	1	2	3	1	0
112	Urban_hospital	2	2	2	6	4	5	5	5	5	5	4	5	5	2	5	5	3	3	3	3	2	3	3	20	3	3	3	3	3	3	3	3	3	27	55	1	1	4	4	1	1	1	1	1
113	Urban_hospital	2	2	2	4	4	5	5	4	4	5	3	4	4	4	5	4	1	2	2	0	2	1	3	11	3	3	3	3	1	1	1	1	2	18	51	1	1	3	4	1	1	1	1	1
114	Urban_hospital	2	1	2	5	2	4	5	5	5	5	5	5	5	5	5	5	1	1	1	0	1	0	1	5	1	1	1	1	1	1	1	1	0	8	56	1	1	1	3	2	1	3	0	0
115	Urban_hospital	2	1	1	3	3	3	4	3	4	4	4	4	4	4	4	4	2	3	2	0	2	0	3	12	2	2	2	2	1	2	2	2	2	17	45	1	1	3	3	2	1	2	1	1
116	Urban_hospital	2	1	2	5	5	5	5	4	4	4	4	5	5	4	4	5	3	3	2	2	2	0	3	15	2	2	2	2	2	2	2	3	2	19	54	1	1	3	3	2	1	3	1	1
117	Urban_hospital	2	1	3	5	5	5	5	4	4	2	4	4	4	5	5	5	1	1	1	0	1	0	1	5	1	1	1	0	1	0	0	1	0	5	52	1	1	3	4	2	1	3	0	0
118	Urban_hospital	2	2	2	6	4	5	4	4	4	5	4	5	4	5	4	5	2	2	2	0	2	0	2	10	2	1	2	1	1	1	2	1	0	11	53	1	2	3	3	2	1	1	1	1
119	Urban_hospital	2	1	1	4	5	5	5	5	5	5	5	5	5	5	5	5	2	3	2	1	1	0	2	11	1	1	2	3	2	1	2	0	0	12	60	0	1	3	1	2	1	1	1	1
120	Urban_hospital	2	1	2	5	5	5	5	5	5	5	5	5	5	5	5	5	3	3	2	0	1	3	2	14	0	0	1	0	0	0	1	0	0	2	60	2	2	3	5	1	1	2	1	0
121	Urban_hospital	2	1	1	5	4	4	5	5	5	5	5	5	5	5	5	5	1	1	2	0	2	0	2	8	1	0	1	1	1	1	1	1	0	7	58	1	1	3	3	2	1	2	1	0
122	Urban_hospital	2	2	1	4	2	2	2	2	2	2	5	5	5	4	5	5	2	3	2	0	2	1	1	11	1	1	1	1	1	1	1	1	1	9	41	0	1	3	1	2	1	1	1	0
123	Urban_hospital	2	2	1	5	3	5	5	5	5	5	5	5	5	5	5	5	1	2	1	0	1	0	1	6	1	1	1	1	1	1	1	1	0	8	58	0	2	2	1	1	1	1	0	0
124	Urban_hospital	2	1	1	5	5	5	5	5	5	5	5	5	5	5	5	5	0	1	0	0	0	0	0	1	0	0	0	0	0	0	0	0	0	0	60	1	2	3	2	2	2	2	0	0
125	Urban_hospital	1	1	2	4	5	5	5	4	4	5	2	5	5	5	3	5	0	3	2	0	1	0	2	8	0	1	1	0	0	0	0	0	0	2	53	1	1	3	3	1	1	4	1	0
126	Urban_hospital	2	1	1	4	4	5	5	5	4	5	4	5	5	5	5	5	0	1	1	0	1	0	0	3	0	0	0	0	1	0	1	0	0	2	57	1	1	3	2	1	1	2	0	0
127	Urban_hospital	2	2	1	5	2	5	5	5	5	5	5	5	5	5	5	5	2	0	2	1	2	0	2	9	0	1	1	1	1	1	1	1	0	7	57	1	1	3	3	2	1	1	1	0
128	Urban_hospital	2	2	1	6	2	5	5	5	3	4	4	5	5	5	5	5	2	3	1	0	1	0	2	9	1	2	2	2	1	1	1	1	0	11	53	0	1	3	1	2	1	1	1	1
129	Urban_hospital	2	1	2	5	4	5	5	5	4	5	5	5	5	5	5	5	0	1	2	2	1	0	1	7	1	0	0	1	1	1	1	0	0	5	58	1	1	3	3	1	1	1	0	0
130	Urban_hospital	2	2	1	5	4	4	4	4	4	4	5	5	4	5	5	5	1	1	1	0	1	0	1	5	1	1	1	1	1	1	1	0	0	7	53	0	2	2	1	1	1	1	0	0
131	Urban_hospital	2	2	1	4	3	5	5	5	4	5	3	4	5	5	5	5	1	2	1	1	1	0	2	8	1	1	1	1	1	1	1	0	0	7	54	0	1	2	1	1	1	1	1	0
132	Urban_hospital	2	2	2	6	3	5	5	4	5	5	5	5	5	5	5	5	1	1	2	0	0	0	0	4	1	0	0	1	0	0	0	0	0	2	57	1	1	3	2	3	1	1	0	0
133	Urban_hospital	2	1	1	4	5	5	5	5	5	5	3	5	5	4	5	5	3	3	1	0	2	0	1	10	2	1	3	1	1	0	1	1	0	10	57	0	1	2	1	1	1	1	1	1
134	Urban_hospital	2	2	1	6	3	5	4	4	5	5	2	5	4	4	5	5	3	3	2	1	2	2	1	14	1	1	1	1	2	1	1	1	0	9	51	1	2	1	3	3	1	1	1	0
135	Urban_hospital	1	1	2	6	4	4	4	4	4	4	4	4	4	4	4	4	1	2	1	1	1	0	1	7	1	1	1	1	1	1	1	1	1	9	48	1	1	3	2	3	1	1	0	0
136	Urban_hospital	2	2	1	5	3	5	5	5	5	5	5	5	4	5	5	5	2	2	2	1	1	0	1	9	1	0	1	1	1	0	1	0	0	5	57	0	2	2	1	1	1	1	1	0
137	Urban_hospital	2	2	1	5	2	3	3	3	3	3	3	4	4	5	5	5	1	1	2	1	2	0	1	8	1	2	2	2	2	1	2	2	1	15	43	0	2	2	1	1	1	1	1	1
138	Urban_hospital	2	1	2	5	2	5	5	5	5	5	5	5	5	5	5	5	1	2	1	1	2	0	2	9	1	1	1	1	1	1	0	1	0	7	57	1	1	3	2	1	1	2	1	0
139	Urban_hospital	2	2	2	6	4	5	5	5	5	5	5	5	5	5	5	5	1	2	1	0	0	0	2	6	1	0	1	1	0	0	0	0	0	3	59	1	1	3	2	2	1	1	0	0
140	Urban_hospital	2	2	1	5	5	5	5	4	5	5	4	5	5	5	4	5	1	2	1	0	1	0	1	6	3	1	1	1	1	0	1	0	0	8	57	0	1	2	1	1	2	1	0	0
141	Urban_hospital	2	1	1	5	5	5	4	4	5	4	4	4	4	4	4	5	1	2	2	0	2	0	2	9	1	1	1	1	1	2	3	2	3	15	52	1	2	2	2	1	1	2	1	1
142	Urban_hospital	2	1	2	4	3	5	5	5	5	5	5	5	5	5	5	5	2	3	2	1	1	0	1	10	1	1	1	1	1	1	1	0	0	7	58	1	2	3	3	1	1	3	1	0
143	Urban_hospital	2	1	2	5	5	5	5	5	5	5	5	5	5	5	5	5	2	2	2	0	1	0	2	9	2	1	1	1	1	1	1	1	0	9	60	1	2	3	3	1	1	3	1	0
144	Urban_hospital	2	1	1	6	2	2	2	2	2	2	2	4	4	4	4	4	2	2	2	0	2	2	2	12	1	1	1	1	1	1	1	1	1	9	34	0	2	3	1	2	1	1	1	0
145	Urban_hospital	2	2	1	6	5	5	5	4	5	5	5	5	5	5	5	5	1	1	1	1	1	0	1	6	1	1	1	1	1	1	1	0	0	7	59	1	1	3	3	3	1	1	0	0
146	Urban_hospital	2	2	1	5	4	5	5	4	5	5	4	5	5	5	5	5	2	1	1	0	2	0	1	7	1	1	1	1	1	1	1	1	1	9	57	0	3	3	1	1	1	1	0	0
147	Urban_hospital	2	1	1	4	4	4	5	5	5	5	5	5	5	5	5	5	0	1	2	2	1	0	1	7	0	0	0	0	0	0	0	1	0	1	58	0	2	3	1	1	1	1	0	0
148	Urban_hospital	2	1	2	5	3	4	4	4	4	4	4	4	4	4	4	4	2	2	2	0	1	0	3	10	1	1	1	1	1	1	1	1	1	9	47	1	1	2	3	2	1	3	1	0
149	Urban_hospital	2	2	1	4	4	4	3	5	5	5	5	5	5	5	5	5	1	1	2	0	1	0	2	7	2	1	2	2	1	0	0	0	0	8	56	0	1	3	1	1	1	1	0	0
150	Urban_hospital	2	1	1	2	4	4	4	4	4	4	4	4	4	4	4	4	1	2	2	0	1	0	1	7	1	1	1	1	1	1	1	1	1	9	48	0	1	3	2	2	1	1	0	0
151	Urban_hospital	2	1	1	4	4	5	5	5	5	5	5	5	5	5	5	5	1	3	2	0	1	0	2	9	2	2	1	1	1	1	0	1	0	9	59	1	1	3	2	2	1	2	1	0
152	Urban_hospital	2	2	1	4	4	5	5	4	4	4	3	5	5	5	5	5	1	3	2	0	1	0	1	8	1	1	1	1	0	1	1	0	0	6	54	0	1	3	1	2	1	1	1	0
153	Urban_hospital	2	2	1	4	3	5	5	5	5	5	5	5	5	5	5	5	2	2	1	1	2	0	3	11	1	1	1	1	1	0	0	0	0	5	58	0	1	3	2	3	1	1	1	0
154	Urban_hospital	2	1	2	5	3	3	3	3	3	3	3	3	3	3	3	3	2	2	2	1	1	0	2	10	1	1	1	1	0	1	1	1	0	7	36	1	1	2	4	1	1	3	1	0
155	Urban_hospital	2	1	1	4	1	5	5	4	4	3	3	5	5	5	5	5	1	2	2	1	1	0	1	8	0	1	1	1	3	0	0	0	0	6	50	1	1	2	3	2	2	2	1	0
156	Urban_hospital	2	1	1	5	4	5	4	4	4	5	4	5	4	5	3	5	1	1	0	0	1	0	2	5	1	1	1	1	1	1	1	1	0	8	52	1	1	3	2	2	1	2	0	0
157	Urban_hospital	2	2	1	5	5	5	5	5	5	5	5	5	5	5	5	5	2	2	2	0	2	1	3	12	3	3	3	3	3	3	2	1	1	22	60	0	1	3	2	1	1	1	1	1
158	Urban_hospital	2	2	1	6	4	5	5	5	5	5	4	5	5	5	5	5	1	2	0	0	1	0	1	5	0	0	1	0	0	0	0	0	0	1	58	0	1	2	1	3	1	1	0	0
159	Urban_hospital	2	2	1	5	2	5	5	5	4	5	2	2	5	5	5	5	3	3	2	2	2	3	3	18	2	2	2	2	2	2	2	2	2	18	50	0	1	3	1	3	1	1	1	1
160	Urban_hospital	2	2	1	5	2	4	4	3	3	4	3	5	4	5	5	5	2	3	2	0	1	0	3	11	2	1	2	2	1	1	1	2	0	12	47	0	1	2	1	3	1	1	1	1
161	Urban_hospital	2	1	1	5	4	5	5	5	5	5	5	5	5	5	5	5	1	0	1	0	1	0	1	4	1	1	1	1	1	1	1	1	1	9	59	1	1	3	2	1	1	3	0	0
162	Urban_hospital	2	2	1	5	2	5	5	5	2	5	2	4	2	4	4	4	2	2	1	0	1	0	1	7	1	1	1	1	2	0	2	1	3	12	44	0	2	2	1	1	1	1	0	1
163	Urban_hospital	2	1	1	6	5	5	5	4	5	5	5	5	5	5	5	5	1	1	2	0	1	0	1	6	1	1	1	1	1	1	1	1	0	8	59	0	3	2	1	2	1	1	0	0
164	Urban_hospital	2	1	2	5	3	5	5	5	4	5	3	4	5	3	5	5	0	0	0	0	1	0	2	3	1	1	1	1	1	1	1	1	0	8	52	2	1	3	4	2	1	3	0	0
165	Urban_hospital	2	1	2	6	5	5	5	5	5	5	5	5	5	5	5	5	2	3	3	3	3	3	2	19	1	1	3	1	0	0	0	0	0	6	60	1	1	3	3	2	1	3	1	0
166	Urban_hospital	2	2	2	6	3	5	4	5	5	4	3	5	4	5	5	5	1	2			1	0	1	9	1	1	1	1	1	0	1	0	0	6	53	1	3	3	2	2	1	1	1	0
167	Urban_hospital	2	2	1	4	3	5	5	2	4	5	3	5	5	5	5	5	2	3	2	2	1	1	2	13	1	1	2	2	2	1	0	0	0	9	52	0	2	3	1	2	1	1	1	0
168	Urban_hospital	2	1	1	5	3	5	5	5	4	4	3	5	4	5	5	5	2	2	2	1	1	0	2	10	1	1	2	1	1	1	2	2	1	12	53	1	1	3	2	2	1	3	1	1
169	Urban_hospital	2	1	2	5	3	5	5	5	5	5	5	5	5	5	5	5	1	2	0	0	1	0	1	5	1	1	1	1	1	0	1	0	0	6	58	1	1	3	3	2	1	3	0	0
170	Urban_hospital	2	2	1	4	4	4	4	4	4	4	4	4	5	5	5	5	1	1	1	0	1	0	2	6	1	1	1	1	1	1	1	1	0	8	52	0	1	3	1	2	1	1	0	0
171	Urban_hospital	2	1	2	5	5	5	5	5	5	5	5	5	5	5	5	5	2	3	2	0	1	0	3	11	1	1	2	1	2	0	1	0	1	9	60	2	1	3	4	2	1	3	1	0
172	Urban_hospital	2	1	1	4	4	4	4	4	4	4	4	4	4	4	4	4	1	2	1	0	1	0	2	7	1	1	1	1	1	1	1	1	1	9	48	0	2	2	1	2	1	2	0	0
173	Urban_hospital	2	1	2	4	5	5	5	5	5	5	5	5	5	5	5	5	2	3	2	0	2	2	2	13	1	2	2	2	1	2	1	1	1	13	60	1	1	3	3	2	1	2	1	1
174	Urban_hospital	2	1	1	5	4	5	5	5	5	5	5	5	5	5	5	5	2	3	2	2	2	2	3	16	0	1	2	2	2	1	1	2	0	11	59	1	1	3	2	1	1	3	1	1
175	Urban_hospital	2	1	2	4	3	5	5	5	5	5	5	5	5	5	5	5	2	1	2	0	1	1	1	8	1	1	1	1	0	0	0	0	0	4	58	2	1	3	5	2	1	3	1	0
176	Urban_hospital	2	2	1	4	3	5	3	2	5	5	4	5	5	5	5	5	1	2	2	0	1	0	1	7	0	0	1	1	0	0	0	0	0	2	52	0	2	3	1	2	1	1	0	0
177	Urban_hospital	2	1	2	4	3	5	5	5	5	5	5	5	5	5	5	5	1	2	2	0	2	1	1	9	1	1	1	1	1	1	1	1	1	9	58	2	1	3	4	2	1	1	1	0
178	Urban_hospital	2	1	2	6	3	3	3	3	3	3	3	3	3	3	3	3	3	3	2	1	3	3	3	18	1	1	3	3	3	3	3	1	1	19	36	1	1	1	3	2	1	3	1	1
179	Urban_hospital	2	1	3	2	5	5	5	5	5	5	5	5	5	5	5	5	1	1	1	0	1	0	2	6	0	0	0	1	1	0	0	0	0	2	60	2	1	3	5	2	1	3	0	0
180	Urban_hospital	2	2	2	5	4	4	4	4	3	4	4	5	4	5	4	5	2	3	2	2	2	0	2	13	2	1	2	1	1	1	1	1	0	10	50	1	1	3	4	2	1	1	1	1
181	Urban_hospital	2	1	1	5	1	5	4	5	4	5	5	5	5	5	5	5	1	2	2	0	2	0	3	10	2	3	2	3	3	3	3	3	1	23	54	1	2	2	3	3	1	4	1	1
182	Urban_hospital	2	2	1	5	4	4	4	4	5	5	4	5	5	5	5	5	2	3	2	0	1	0	3	11	1	1	2	2	1	1	1	1	0	10	55	0	1	3	1	2	1	1	1	1
183	Urban_hospital	2	1	2	5	2	5	5	4	4	5	5	5	5	5	5	5	2	2	2	0	1	3	1	11	0	1	1	1	1	1	1	1	0	7	55	1	3	3	3	2	1	3	1	0
184	Urban_hospital	2	1	2	6	4	4	4	4	3	5	4	5	5	5	3	5	1	2	1	0	1	0	2	7	1	1	1	1	1	1	1	1	0	8	51	1	1	3	2	2	1	2	0	0
185	Urban_hospital	2	1	2	4	5	5	5	4	3	5	4	5	4	5	3	5	2	3	2	0	2	0	3	12	2	2	3	3	3	3	1	2	1	20	53	1	1	3	3	1	1	3	1	1
186	Urban_hospital	2	2	1	6	4	5	5	2	3	5	3	5	5	5	3	3	1	2	1	0	1	0	2	7	2	2	2	1	1	2	1	1	1	13	48	0	1	3	1	3	1	1	0	1
187	Urban_hospital	2	1	1	6	4	5	4	4	4	5	4	5	4	5	5	5	2	3	2	1	3	0	3	14	1	1	1	1	1	1	1	1	0	8	54	0	2	3	1	2	1	1	1	0
188	Urban_hospital	2	1	2	6	2	5	5	5	5	5	5	5	4	5	5	5	2	2	2	1	1	0	1	9	2	1	1	1	1	0	1	0	0	7	56	1	1	3	2	2	1	3	1	0
189	Urban_hospital	2	1	2	3	3	5	5	5	5	5	4	4	4	5	5	5	2	3	2	2	1	1	3	14	2	1	2	2	2	1	2	1	1	14	55	1	1	2	4	2	1	3	1	1
190	Urban_hospital	2	1	1	5	2	5	5	5	5	5	5	5	5	5	5	5	2	3	2	0	1	0	2	10	1	1	1	1	0	2	1	0	0	7	57	1	1	3	3	3	1	3	1	0
191	Urban_hospital	2	1	2	5	3	5	5	5	5	5	5	5	5	5	5	5	3	3	2	2	1	3	3	17	1	1	2	1	1	2	1	1	1	11	58	1	1	3	3	2	1	4	1	1
192	Urban_hospital	2	1	3	6	4	4	4	4	4	4	4	5	5	4	5	5	1	2	1	0	1	0	2	7	1	1	1	1	0	0	0	0	0	4	52	2	1	2	5	3	1	3	0	0
193	Urban_hospital	2	1	3	3	4	5	5	5	5	5	5	5	5	5	5	5	1	1	1	0	0	0	1	4	1	1	1	1	1	1	1	1	0	8	59	1	2	3	3	2	1	3	0	0
194	Urban_hospital	2	1	1	6	3	5	5	4	5	5	4	5	5	5	5	5	2	2	1	0	2	0	3	10	2	1	1	2	1	2	1	1	0	11	56	1	1	3	2	3	1	3	1	1
195	Urban_hospital	2	1	1	4	4	5	5	5	5	5	5	5	4	5	5	5	1	3	2	0	1	0	2	9	1	1	1	1	1	1	1	1	1	9	58	0	1	3	1	2	1	2	1	0
196	Urban_hospital	2	2	1	5	5	5	5	5	5	5	5	5	5	5	5	5	1	2	1	0	1	0	2	7	1	1	0	1	0	0	0	0	0	3	60	0	1	3	1	1	1	1	0	0
197	Urban_hospital	2	1	2	5	4	5	5	5	5	5	5	5	5	5	5	5	2	3	2	2	1	0	2	12	1	1	2	1	1	1	1	1	0	9	59	2	1	3	5	2	1	3	1	0
198	Urban_hospital	2	2	1	6	4	5	5	5	5	5	4	5	5	5	5	5	1	1	1	0	1	0	1	5	1	1	1	1	0	0	0	0	0	4	58	0	2	3	1	2	1	1	0	0
199	Urban_hospital	2	2	1	4	3	5	5	5	5	5	4	5	5	5	5	5	1	3	2	0	1	0	1	8	1	1	1	1	1	0	0	0	0	5	57	0	1	3	1	2	1	1	1	0
200	Urban_hospital	2	1	2	4	4	5	5	2	5	5	5	5	5	5	5	5	1	2	1	0	1	1	1	7	1	1	1	1	0	1	1	0	0	6	56	2	1	2	5	3	1	2	0	0
201	Urban_hospital	2	2	1	5	4	5	5	2	5	5	5	5	5	5	5	5	1	2	2	2	1	0	1	9	1	1	1	1	0	0	0	0	0	4	56	0	1	3	1	2	1	1	1	0
202	Urban_hospital	2	2	1	5	2	5	4	4	4	4	3	4	4	5	5	5	2	1	2	0	1	0	3	9	2	2	2	2	2	2	1	1	2	16	49	0	1	3	1	2	1	1	1	1
203	Urban_hospital	2	1	2	5	5	5	5	5	5	5	5	5	5	5	5	5	1	2	2	0	1	0	1	7	0	0	0	0	0	0	0	0	0	0	60	3	1	2	5	3	1	2	0	0
204	Urban_hospital	2	2	1	5	5	5	5	5	5	5	5	5	5	5	5	5	2	3	2	2	1	0	2	12	1	1	2	1	1	1	0	0	0	7	60	0	1	2	1	2	1	1	1	0
205	Urban_hospital	2	2	1	5	3	5	5	5	4	5	5	5	5	5	5	5	1	1	2	0	1	0	2	7	1	1	1	1	1	1	1	1	1	9	57	0	1	3	1	2	1	1	0	0
206	Urban_hospital	2	2	1	5	5	5	5	5	4	5	4	5	5	5	5	5	1	1	2	0	0	0	1	5	0	0	0	0	0	0	0	0	0	0	58	1	1	2	2	3	1	1	0	0
207	Urban_hospital	2	2	2	5	5	5	5	5	5	5	5	5	5	5	5	5	1	2	1	0	0	1	0	5	0	0	0	0	0	0	0	0	0	0	60	1	1	3	3	1	1	1	0	0
208	Urban_hospital	2	2	1	4	1	5	5	5	4	4	3	4	4	4	4	5	1	1	2	0	1	0	1	6	1	1	2	1	0	0	1	0	0	6	48	0	2	3	1	2	1	1	0	0
209	Urban_hospital	2	1	2	5	2	4	4	4	4	4	4	4	5	4	5	4	2	1	1	0	1	0	2	7	2	1	1	1	1	1	1	0	0	8	48	2	3	3	4	2	1	3	0	0
210	Urban_hospital	2	1	2	6	4	5	5	4	4	5	5	5	5	5	5	5	1	1	2	2	1	0	1	8	1	1	1	1	1	1	1	1	1	9	57	2	1	2	5	3	1	2	1	0
211	Urban_hospital	2	2	1	5	5	5	5	5	5	5	5	5	5	5	5	5	2	3	2	1	1	0	2	11	0	0	1	1	1	0	0	0	0	3	60	0	1	3	1	1	1	1	1	0
212	Urban_hospital	2	1	1	5	5	5	5	5	5	5	5	5	5	5	5	5	1	1	1	0	1	0	1	5	1	0	0	1	1	0	0	0	0	3	60	1	1	3	2	1	1	2	0	0
213	Urban_hospital	2	2	1	4	2	4	4	4	4	2	3	3	3	3	5	3	1	3	2	0	1	0	1	8	1	1	2	1	1	1	1	1	0	9	40	0	1	3	2	2	1	1	1	0
214	Urban_hospital	2	1	2	5	1	5	5	4	5	5	4	5	5	5	5	5	0	1	2	0	0	0	1	4	0	0	0	1	1	0	0	0	0	2	54	1	1	3	4	2	1	2	0	0
215	Urban_hospital	2	1	2	6	4	5	5	5	5	5	5	5	5	5	5	5	2	3	3	0	2	0	2	12	1	1	2	1	1	1	1	1	0	9	59	1	1	3	3	2	1	3	1	0
216	Urban_hospital	2	1	2	4	4	4	4	3	4	5	5	5	5	4	5	5	1	2	0	0	1	0	2	6	1	1	1	1	1	1	0	0	0	6	53	1	1	3	2	1	1	2	0	0
217	Urban_hospital	2	2	1	4	2	4	5	4	5	5	5	5	5	5	5	5	1	1	2	0	1	0	2	7	1	1	1	1	1	1	1	1	0	8	55	0	1	2	1	2	1	1	0	0
218	Urban_hospital	2	2	1	5	3	5	5	3	5	5	3	5	4	5	5	5	1	0	2	0	1	0	2	6	1	1	1	1	0	0	0	0	0	4	53	0	1	2	1	1	1	1	0	0
219	Urban_hospital	2	2	1	4	5	5	5	5	5	5	5	5	5	5	5	5	1	1	2	0	1	0	1	6	0	0	1	1	1	1	0	0	0	4	60	0	1	2	1	2	1	1	0	0
220	Urban_hospital	2	2	1	5	5	5	5	3	4	4	4	4	4	4	4	4	2	3	2	1	2	3	3	16	2	2	3	3	3	2	3	3	0	21	50	1	1	3	2	1	1	1	1	1
221	Urban_hospital	2	1	2	5	4	5	5	4	5	5	5	5	5	5	4	5	1	2	2	0	1	0	3	9	2	2	2	3	3	1	2	1	0	16	57	1	1	3	2	1	1	2	1	1
222	Urban_hospital	2	1	2	5	5	5	5	5	5	5	5	5	5	5	5	5	0	0	0	0	0	0	0	0	0	0	0	0	0	0	0	0	0	0	60	1	1	3	2	2	1	3	0	0
223	Urban_hospital	2	1	3	5	5	5	5	5	5	5	5	5	5	5	5	5	0	0	1	0	1	0	0	2	0	0	0	0	0	0	0	0	0	0	60	2	1	3	3	2	1	3	0	0
224	Urban_hospital	2	2	1	4	5	5	5	5	5	5	5	5	5	5	5	5	2	2	2	1	1	0	1	9	1	1	0	1	1	1	1	0	0	6	60	0	1	3	1	2	1	1	1	0
225	Urban_hospital	2	1	1	6	5	5	5	5	5	5	5	5	5	5	5	5	2	3	2	1	1	0	2	11	1	1	1	1	1	1	0	1	1	8	60	0	1	2	2	3	1	2	1	0
226	Urban_hospital	2	1	1	4	5	5	5	5	5	5	5	5	5	5	5	5	1	1	3	3	1	0	1	10	0	0	0	0	0	0	0	0	0	0	60	1	1	2	2	1	1	1	1	0
227	Urban_hospital	2	2	1	5	3	5	5	5	5	5	4	5	5	5	4	5	3	3	2	0	2	2	2	14	2	2	3	2	1	2	2	2	1	17	56	0	1	3	1	2	1	1	1	1
228	Urban_hospital	2	1	1	5	4	5	4	4	5	5	4	5	5	5	5	5	2	2	1	0	1	0	2	8	0	1	1	1	1	1	0	1	0	6	56	1	1	2	3	2	1	2	1	0
229	Urban_hospital	2	2	1	5	3	5	5	5	5	5	5	5	5	5	5	5	1	2	1	0	1	0	2	7	1	1	1	1	1	1	1	1	1	9	58	0	2	2	1	1	1	1	0	0
230	Urban_hospital	2	2	1	6	4	4	4	4	4	4	4	4	4	4	4	4	1	2	1	0	1	0	2	7	1	1	1	1	1	1	1	1	0	8	48	0	1	3	2	2	1	1	0	0
231	Urban_hospital	2	3	2	5	4	5	4	4	4	5	4	5	4	5	4	5	2	3	2	0	3	0	2	12	1	1	1	1	1	1	1	1	0	8	53	1	3	3	2	2	1	1	1	0
232	Urban_hospital	2	2	1	5	2	5	5	5	4	4	1	2	5	5	5	5	1	2	2	0	1	0	2	8	1	1	1	2	0	0	0	0	0	5	48	0	2	3	1	2	1	1	1	0
233	Urban_hospital	2	2	1	5	5	5	5	5	5	5	3	5	5	5	4	5	2	3	0	0	1	0	3	9	2	2	2	2	2	2	1	1	0	14	57	0	2	3	2	2	1	1	1	1
234	Urban_hospital	2	1	1	5	2	4	4	4	4	4	4	4	4	5	5	5	3	3	3	1	2	0	2	14	3	2	2	2	1	0	0	0	0	10	49	1	2	3	2	2	1	3	1	1
235	Urban_hospital	2	1	1	5	4	4	5	4	4	4	4	4	5	4	5	5	1	1	2	0	0	0	2	6	1	1	1	1	1	1	1	1	0	8	52	1	2	2	2	2	1	2	0	0
236	Urban_hospital	1	1	2	5	4	4	4	4	4	5	5	4	4	4	4	4	1	0	2	0	1	1	1	6	2	2	2	2	2	2	2	2	2	18	50	1	2	3	3	1	1	2	0	1
237	Urban_hospital	2	1	2	5	4	5	5	5	5	5	5	5	5	5	5	5	2	3	2	1	1	0	2	11	2	2	2	2	0	2	1	2	0	13	59	2	2	3	4	3	1	2	1	1
238	Urban_hospital	1	2	1	6	5	5	5	4	4	4	4	5	5	5	5	5	1	2	1	0	1	0	2	7	1	1	2	1	1	2	2	1	1	12	56	0	1	2	1	2	1	1	0	1
239	Urban_hospital	2	3	3	5	5	5	5	5	5	5	5	5	5	5	5	5	2	3	2	0	1	0	1	9	0	0	1	1	1	0	0	0	0	3	60	2	3	3	5	2	1	2	1	0
240	Urban_hospital	2	1	2	4	5	5	5	5	5	5	5	5	5	5	5	5	1	2	2	1	1	0	1	8	0	0	0	0	0	0	0	0	0	0	60	2	2	2	5	2	1	3	1	0
241	Urban_hospital	2	1	2	4	4	5	4	4	5	5	4	5	5	5	5	5	1	1	2	0	1	0	1	6	1	1	1	1	1	1	1	0	0	7	56	1	2	2	3	2	1	1	0	0
242	Urban_hospital	2	1	2	5	3	5	5	5	4	4	4	4	4	4	4	4	3	3	2	0	2	0	3	13	1	1	2	2	2	2	3	2	0	15	50	1	2	3	3	3	1	3	1	1
243	Urban_hospital	1	2	1	4	1	5	5	5	5	5	4	4	5	5	5	5	1	1	1	0	1	0	1	5	1	1	1	0	0	0	0	0	0	3	54	0	1	3	1	1	1	1	0	0
244	Urban_hospital	2	2	1	4	3	5	5	5	4	5	5	5	5	5	5	5	1	1	2	0	1	0	1	6	2	2	2	1	0	1	1	1	2	12	57	1	1	2	2	2	1	1	0	1
245	Urban_hospital	2	2	1	5	2	4	4	4	3	4	3	4	5	5	5	4	1	1	1	0	1	0	1	5	1	1	1	1	1	1	2	1	0	9	47	0	1	3	1	1	1	1	0	0
246	Urban_hospital	2	2	1	5	3	3	3	3	3	3	3	3	3	3	3	3	1	2	1	0	1	0	1	6	1	1	1	1	1	1	1	0	1	8	36	0	1	3	1	2	1	1	0	0
247	Urban_hospital	2	2	1	5	5	5	5	5	5	5	5	5	5	5	5	5	1	2	2	1	1	0	0	7	0	0	1	1	0	0	0	0	0	2	60	1	1	3	3	2	1	1	0	0
248	Urban_hospital	2	1	1	4	4	4	4	4	4	4	4	4	4	4	5	5	2	3	1	0	2	1	1	10	1	1	1	1	1	1	1	1	1	9	50	0	2	3	1	2	1	3	1	0
249	Urban_hospital	2	1	1	5	1	3	3	3	3	3	3	3	3	5	5	5	2	1	1	0	1	0	1	6	0	1	1	1	1	1	1	1	1	8	40	0	1	3	1	1	1	2	0	0
250	Urban_hospital	2	1	1	5	5	5	5	5	5	5	5	5	5	5	5	5	1	1	0	0	1	0	1	4	0	0	0	1	0	0	0	0	0	1	60	0	1	3	1	2	1	2	0	0
251	Urban_hospital	2	2	1	4	5	5	5	2	5	5	5	5	5	5	5	5	2	1	2	0	2	0	1	8	1	1	1	1	1	1	1	1	1	9	57	0	2	3	1	1	2	1	1	0
252	Urban_hospital	2	2	2	6	4	5	5	5	5	5	5	5	5	5	5	5	1	2	2	0	1	0	1	7	0	1	1	1	0	0	1	0	0	4	59	1	2	3	3	2	1	1	0	0
253	Urban_hospital	2	1	1	4	4	5	5	3	4	5	4	5	5	5	5	5	1	2	3	3	1	0	2	12	2	1	1	2	2	1	0	2	0	11	55	1	1	3	2	2	1	3	1	1
254	Urban_hospital	2	1	2	5	3	5	4	4	4	5	5	5	4	5	5	5	1	2	1	0	2	0	3	9	1	1	1	1	1	1	1	1	0	8	54	1	2	3	2	2	1	3	1	0
255	Urban_hospital	2	1	2	5	2	5	5	5	5	5	4	5	5	5	5	5	1	3	2	2	1	0	1	10	1	1	1	1	1	0	1	0	0	6	56	1	1	3	2	2	1	3	1	0
256	Urban_hospital	2	2	1	4	3	4	4	4	4	4	5	5	5	5	5	5	1	1	1	0	1	0	1	5	1	0	1	1	0	0	0	0	0	3	53	0	1	3	1	1	1	1	0	0
257	Urban_hospital	2	1	1	5	5	5	5	5	5	5	5	5	5	5	5	5	2	2	1	0	3	0	3	11	1	1	1	1	1	1	1	1	1	9	60	1	1	3	2	2	1	2	1	0
258	Urban_hospital	2	2	1	4	5	5	5	5	5	5	5	5	5	5	5	5	1	1	2	0	0	0	1	5	1	1	1	1	1	1	1	1	1	9	60	0	3	3	1	2	1	1	0	0
259	Urban_hospital	2	1	2	4	4	4	4	4	4	4	4	4	4	4	4	4	2	3	0	0	2	0	1	8	1	1	1	2	1	1	1	2	2	12	48	1	2	3	3	2	1	3	1	1
260	Urban_hospital	2	1	1	6	4	5	5	4	4	5	4	4	5	5	4	5	2	3	1	1	2	0	3	12	3	3	3	3	3	3	2	2	0	22	54	1	1	3	2	2	1	2	1	1
261	Urban_hospital	2	2	1	4	5	5	4	4	5	5	5	5	5	5	5	5	1	3	2	0	1	0	0	7	1	1	1	1	0	0	0	0	0	4	58	0	2	3	1	2	1	1	0	0
262	Urban_hospital	2	1	3	5	4	5	5	5	5	5	3	5	5	5	5	4	1	1	1	0	0	0	1	4	1	1	1	1	1	1	1	1	1	9	56	3	1	2	5	2	1	2	0	0
263	Urban_hospital	2	1	1	5	5	5	5	4	5	5	5	5	5	5	5	5	0	2	2	1	0	0	2	7	2	2	2	2	2	2	2	0	0	14	59	1	2	3	3	2	1	2	0	1
264	Urban_hospital	1	1	1	5	4	4	4	4	4	4	4	4	5	4	4	4	2	3	2	0	2	0	2	11	2	2	2	2	2	2	2	2	0	16	49	0	1	2	2	2	1	2	1	1
265	Urban_hospital	2	4	3	2	4	5	5	5	5	5	5	5	5	5	4	5	0	1	2	0	1	0	0	4	0	0	0	0	0	0	1	0	0	1	58	3	1	2	5	3	1	3	0	0
266	Urban_hospital	2	2	1	4	5	5	5	5	5	5	5	5	5	5	5	5	1	3	1	0	2	0	1	8	1	1	1	1	1	1	1	1	1	9	60	0	1	3	1	2	1	1	1	0
267	Urban_hospital	2	1	2	5	1	4	4	4	5	4	4	4	4	5	5	4	3	2	2	0	1	0	3	11	2	2	3	2	0	0	2	1	1	13	48	1	1	3	2	2	1	1	1	1
268	Urban_hospital	2	2	1	5	3	5	5	5	5	5	5	5	5	5	5	5	1	2	2	1	1	0	1	8	1	1	1	1	1	2	1	1	2	11	58	0	1	3	2	3	1	1	1	1
269	Urban_hospital	1	2	1	4	2	2	2	2	2	2	2	2	2	2	2	2	1	1	1	0	1	0	1	5	1	1	1	1	1	1	2	1	1	10	24	0	1	2	2	2	1	1	0	1
270	Urban_hospital	2	2	1	5	1	5	5	2	5	5	5	5	4	5	5	5	1	2	1	0	1	0	2	7	1	1	1	1	1	1	0	0	0	6	52	0	1	3	1	2	1	1	0	0
271	Urban_hospital	2	1	1	5	4	5	5	2	4	4	3	4	4	4	4	4	2	1	1	0	2	0	2	8	2	1	2	2	0	1	1	0	0	9	47	0	1	2	2	2	2	2	1	0
272	County_level_hospital	2	1	2	5	3	3	4	4	4	4	4	4	4	4	4	4	2	2	3	3	1	0	1	12	1	1	1	1	1	1	1	1	0	8	46	1	2	3	3	3	1	3	1	0
273	Urban_hospital	2	1	2	5	1	5	5	5	5	5	5	5	4	5	5	5	1	0	2	0	0	0	1	4	1	1	2	1	0	1	1	0	0	7	55	1	1	3	4	2	1	3	0	0
274	Urban_hospital	2	1	1	4	2	3	4	3	3	4	4	4	4	4	4	4	2	3	2	1	2	0	1	11	1	2	1	2	1	2	2	2	1	14	43	1	1	2	2	2	1	2	1	1
275	Urban_hospital	2	2	1	4	2	5	5	4	4	4	2	2	3	5	4	4	1	2	2	1	1	0	3	10	2	2	1	2	2	1	1	1	0	12	44	0	1	2	1	2	1	1	1	1
276	Urban_hospital	2	1	2	4	3	3	2	1	3	4	4	4	4	4	4	4	0	2	0	0	1	0	1	4	1	1	1	2	0	2	3	2	0	12	40	1	1	3	1	2	1	2	0	1
277	Urban_hospital	2	2	1	5	5	5	4	3	5	5	3	5	5	5	5	5	2	2	1	0	1	0	2	8	1	1	1	1	1	1	1	1	0	8	55	0	1	2	1	2	1	1	1	0
278	Urban_hospital	2	1	2	5	4	5	5	4	5	5	5	5	5	5	5	5	2	3	1	0	2	0	3	11	1	1	2	2	2	2	2	1	0	13	58	1	1	3	2	1	1	2	1	1
279	Urban_hospital	2	1	1	5	5	5	4	4	5	5	5	5	5	5	5	5	2	0	1	0	2	0	3	8	2	2	2	3	2	2	1	2	0	16	58	0	1	3	2	2	1	2	1	1
280	Urban_hospital	2	1	2	5	2	5	5	5	5	5	5	5	5	5	5	5	0	1	1	0	1	0	1	4	1	1	0	1	0	0	1	0	0	4	57	1	1	3	4	1	1	3	0	0
281	Urban_hospital	2	1	2	3	5	5	5	5	4	5	5	5	5	5	5	5	2	3	2	0	1	0	2	10	1	0	1	1	2	0	0	1	0	6	59	1	1	3	3	2	1	3	1	0
282	Urban_hospital	2	1	2	5	3	3	3	3	3	3	3	3	3	3	3	3	2	3	2	2	2	0	3	14	1	1	1	1	1	1	1	1	1	9	36	1	2	3	2	2	1	2	1	0
283	Urban_hospital	2	1	2	4	2	5	4	4	5	5	4	4	5	5	4	4	1	1	1	0	1	0	2	6	3	1	1	2	2	2	3	3	0	17	51	1	1	3	3	3	1	3	0	1
284	Urban_hospital	2	1	2	3	5	4	4	4	4	4	4	4	4	4	4	4	2	2	1	0	1	0	3	9	3	3	3	3	3	3	3	3	2	26	49	0	2	3	2	3	1	1	1	1
285	Urban_hospital	2	1	2	5	2	5	5	5	4	4	2	4	4	5	4	4	3	2	2	2	1	0	3	13	1	1	1	1	1	1	1	1	0	8	48	0	2	3	2	2	1	1	1	0
286	Urban_hospital	2	1	2	6	4	5	5	5	5	5	5	5	5	5	5	5	2	3	1	0	2	3	3	14	1	1	3	3	3	1	3	3	1	19	59	1	1	3	3	2	1	2	1	1
287	Urban_hospital	2	1	2	6	2	5	5	5	5	5	5	5	5	5	5	5	2	3	2	0	2	0	3	12	1	2	2	2	2	2	2	2	1	16	57	1	1	3	3	2	1	2	1	1
288	Urban_hospital	2	1	2	5	2	2	2	2	2	2	2	2	2	2	2	2	1	2	2	0	1	0	1	7	1	1	1	1	1	1	1	1	1	9	24	1	2	3	4	2	1	4	0	0
289	Urban_hospital	2	1	2	5	4	5	5	5	5	5	4	5	5	5	4	5	1	2	2	0	1	0	1	7	1	1	1	1	1	1	1	1	0	8	57	1	1	3	3	2	1	3	0	0
290	Urban_hospital	2	1	2	4	2	2	2	2	2	2	2	2	2	2	2	2	2	2	2	0	2	0	3	11	1	1	1	1	1	1	2	1	0	9	24	2	1	3	5	2	1	3	1	0
291	Urban_hospital	2	2	1	4	5	5	5	5	5	5	5	5	5	5	5	5	2	2	1	1	1	0	1	8	0	0	0	0	0	0	1	0	0	1	60	0	1	2	1	2	1	1	1	0
292	Urban_hospital	2	2	2	5	3	3	4	3	2	3	4	3	3	4	3	3	1	2	2	0	2	0	2	9	1	1	2	2	1	2	2	1	1	13	38	1	2	3	4	2	1	1	1	1
293	Urban_hospital	2	1	1	4	2	4	4	4	4	4	4	4	4	4	4	4	1	1	0	1	1	0	2	6	1	1	1	1	1	1	1	0	0	7	46	0	1	2	1	3	1	1	0	0
294	Urban_hospital	2	2	1	6	4	5	5	5	5	5	5	5	5	4	5	5	1	3	2	2	2	0	2	12	2	2	1	3	1	2	2	2	0	15	58	0	2	3	1	2	1	2	1	1
295	Urban_hospital	2	1	1	4	1	5	5	5	5	5	4	4	4	5	4	4	1	3	2	3	2	0	1	12	2	2	3	3	3	3	3	3	2	24	51	0	2	3	1	2	1	1	1	1
296	Urban_hospital	2	1	2	6	4	5	5	5	5	5	5	5	5	5	5	5	1	2	1	0	1	0	2	7	0	1	1	1	1	0	0	1	0	5	59	1	2	3	4	3	1	2	0	0
297	Urban_hospital	2	1	1	4	5	5	5	5	5	5	5	5	5	5	5	5	1	1	1	0	0	0	2	5	1	1	1	1	1	1	1	1	0	8	60	0	1	3	1	2	1	2	0	0
298	Urban_hospital	2	1	2	4	4	5	5	4	5	5	4	5	5	4	5	5	2	3	1	0	2	0	3	11	1	0	1	2	2	2	2	2	1	13	56	1	1	3	3	3	1	2	1	1
299	Urban_hospital	2	2	1	4	4	5	5	4	4	4	4	4	4	5	5	5	1	1	2	0	2	0	2	8	1	1	2	2	2	1	1	1	0	11	53	0	1	3	1	2	1	1	1	1
300	Urban_hospital	2	1	1	5	3	5	5	5	5	1	4	5	5	5	5	5	2	3	2	2	2	0	1	12	1	1	2	2	1	1	1	1	0	10	53	0	1	3	2	2	1	1	1	1
301	Urban_hospital	2	1	2	3	5	5	5	5	5	5	5	5	5	5	5	5	1	1	2	0	1	0	1	6	1	0	0	0	0	0	1	0	0	2	60	1	2	3	3	2	1	2	0	0
302	Urban_hospital	2	1	2	5	5	5	5	5	5	5	5	5	5	5	5	5	2	2	2	0	1	0	1	8	2	1	2	1	2	1	2	1	1	13	60	0	2	3	2	3	1	2	1	1
303	Urban_hospital	2	1	1	3	3	3	3	3	3	3	3	3	3	3	3	3	2	2	1	0	2	0	2	9	2	1	1	1	1	1	1	1	0	9	36	0	1	3	2	2	1	2	1	0
304	Urban_hospital	2	1	2	4	3	4	4	4	4	4	4	4	4	5	5	5	3	3	2	0	3	0	3	14	2	2	2	2	2	2	2	3	1	18	50	1	1	3	3	3	1	4	1	1
305	Urban_hospital	2	1	2	6	4	4	4	4	4	4	4	4	4	4	4	4	2	3	2	0	2	0	2	11	2	2	2	2	2	2	2	2	2	18	48	1	1	2	3	2	1	3	1	1
306	Urban_hospital	2	1	1	5	2	2	2	2	2	5	5	5	5	5	5	5	2	1	2	0	2	0	2	9	1	1	3	3	1	0	1	1	0	11	45	1	1	3	2	3	1	2	1	1
307	Urban_hospital	2	1	2	6	3	5	4	4	5	5	5	5	5	5	5	5	1	2	1	0	1	0	1	6	1	0	1	1	0	1	0	0	0	4	56	1	1	3	3	2	1	4	0	0
308	Urban_hospital	2	1	1	5	3	5	5	5	5	5	1	5	5	5	5	5	1	1	1	0	1	0	1	5	3	1	2	3	1	0	1	1	0	12	54	1	2	3	3	2	1	2	0	1
309	Urban_hospital	2	2	1	6	3	4	4	3	3	5	3	4	4	5	4	5	2	2	1	0	1	0	3	9	1	2	2	2	2	1	1	1	0	12	47	0	1	3	1	1	1	1	1	1
310	Urban_hospital	2	1	2	5	5	5	5	5	5	5	5	5	5	5	5	5	1	2	2	0	1	0	1	7	0	0	0	1	1	1	2	0	1	6	60	2	1	3	4	3	1	3	0	0
311	Urban_hospital	2	2	1	5	3	4	5	3	4	4	4	4	4	4	5	4	2	3	2	0	3	0	3	13	2	2	2	2	2	1	1	0	0	12	48	0	2	3	1	2	1	1	1	1
312	Urban_hospital	2	1	1	5	4	5	5	4	5	5	5	5	5	5	5	5	2	2	1	0	2	0	2	9	1	1	1	1	1	1	1	1	0	8	58	0	1	2	3	2	1	2	1	0
313	Urban_hospital	2	2	1	4	3	5	5	5	5	5	5	5	5	5	5	5	1	1	2	1	1	0	2	8	1	1	1	1	1	1	1	1	1	9	58	0	1	2	1	3	1	1	1	0
314	Urban_hospital	2	2	1	4	1	5	5	4	4	5	5	5	5	5	5	5	3	3	3	1	2	0	2	14	2	2	2	2	3	2	2	0	0	15	54	0	2	3	2	2	1	1	1	1
315	Urban_hospital	2	2	1	6	4	4	3	2	3	4	3	5	5	5	5	5	2	3	2	1	2	0	3	13	3	2	2	3	2	1	1	1	1	16	48	0	1	2	1	2	1	1	1	1
316	Urban_hospital	2	2	1	5	4	5	5	4	4	4	4	5	5	5	5	5	2	2	2	0	1	0	2	9	1	1	2	2	2	1	1	1	0	11	55	1	1	2	3	2	1	1	1	1
317	Urban_hospital	2	1	1	5	4	5	5	5	5	5	5	5	4	5	5	5	2	2	2	0	1	0	2	9	2	1	1	1	1	1	2	2	0	11	58	1	1	3	2	2	1	2	1	1
318	Urban_hospital	2	1	1	5	4	5	5	5	5	5	5	5	5	5	5	5	3	3	2	0	1	0	3	12	1	1	1	1	1	1	1	1	2	10	59	1	1	3	2	2	1	1	1	1
319	Urban_hospital	2	2	1	5	2	5	5	5	5	5	5	5	5	5	5	5	1	2	0	0	1	0	0	4	1	0	1	1	1	0	1	1	0	6	57	0	1	3	1	3	1	1	0	0
320	Urban_hospital	2	2	1	5	1	4	4	2	4	4	4	4	4	4	5	5	1	0	2	0	1	0	2	6	0	1	1	2	0	0	1	0	0	5	45	1	1	3	2	3	1	1	0	0
321	Urban_hospital	2	1	2	5	4	4	4	4	4	4	4	5	5	5	5	5	2	2	2	2	2	0	2	12	2	2	2	2	2	2	2	2	1	17	53	2	1	3	4	2	1	3	1	1
322	Urban_hospital	2	1	2	4	4	4	4	4	4	5	5	5	5	5	5	4	1	2	2	1	1	0	2	9	1	1	1	1	1	1	1	1	1	9	54	1	1	3	3	1	1	3	1	0
323	Urban_hospital	2	1	2	6	4	5	5	5	5	5	5	5	5	5	4	5	0	2	1	0	1	0	1	5	1	1	1	1	1	1	1	1	0	8	58	1	1	3	3	2	1	3	0	0
324	Urban_hospital	2	1	2	4	3	4	4	4	4	4	4	4	4	4	4	4	3	3	2	1	1	0	3	13	2	2	2	2	1	2	1	1	1	14	47	1	1	3	2	3	1	2	1	1
325	Urban_hospital	2	1	1	5	4	5	4	5	5	4	4	5	5	5	5	5	1	2	2	1	2	0	2	10	2	1	1	1	1	1	1	1	0	9	56	1	1	2	3	2	1	2	1	0
326	Urban_hospital	2	1	3	4	5	5	5	5	5	5	5	5	5	5	5	5	1	0	2	0	0	0	2	5	1	1	1	1	1	1	1	1	0	8	60	2	1	3	5	3	1	3	0	0
327	Urban_hospital	2	1	1	6	2	2	2	2	2	2	2	2	2	2	2	2	1	2	2	0	1	0	2	8	1	1	1	1	1	1	1	1	1	9	24	0	1	3	2	3	1	1	1	0
328	Urban_hospital	2	1	1	5	4	5	5	5	5	5	4	5	5	5	5	5	2	3	1	0	2	0	0	8	2	2	2	2	2	2	1	2	2	17	58	0	1	3	3	3	1	1	1	1
329	Urban_hospital	2	2	1	5	4	5	5	4	5	5	4	4	5	5	5	5	2	2	2	0	1	0	3	10	1	1	2	1	1	1	1	1	0	9	56	0	1	3	1	2	1	1	1	0
330	Urban_hospital	2	1	2	3	3	3	3	3	3	3	3	3	3	3	3	3	2	3	3	3	2	0	3	16	2	2	2	2	2	2	2	2	2	18	36	1	1	3	3	2	1	3	1	1
331	Urban_hospital	2	2	1	5	5	5	5	5	5	5	5	5	5	5	5	5	2	3	2	1	0	0	1	9	1	1	1	1	1	1	1	1	0	8	60	0	1	3	2	3	1	1	1	0
332	Urban_hospital	2	2	3	5	3	5	4	4	4	5	4	5	4	5	4	5	1	2	1	0	2	0	2	8	2	2	1	2	1	1	2	1	0	12	52	1	1	3	4	2	1	1	1	1
333	Urban_hospital	2	1	2	4	3	3	3	3	3	3	3	3	3	3	3	3	1	2	2	2	2	1	1	11	1	1	1	1	1	1	1	1	1	9	36	1	1	3	2	3	1	2	1	0
334	Urban_hospital	2	2	3	3	5	5	4	5	5	5	5	5	5	5	5	5	2	3	2	1	1	0	2	11	1	1	2	1	0	1	1	1	0	8	59	1	1	3	4	3	1	1	1	0
335	Urban_hospital	2	2	2	5	4	4	4	4	4	4	4	4	4	4	4	4	2	2	1	0	1	0	1	7	2	2	2	2	2	2	2	2	2	18	48	1	1	3	3	2	1	1	0	1
336	Urban_hospital	2	1	1	5	4	4	4	4	4	4	4	4	4	4	4	4	2	3	2	2	1	0	2	12	1	1	1	1	1	1	1	1	1	9	48	0	1	3	2	2	1	2	1	0
337	Urban_hospital	2	2	1	5	4	4	4	4	4	4	4	4	4	4	4	4	2	1	2	0	1	0	3	9	1	1	1	1	1	1	1	0	0	7	48	0	2	3	1	2	1	1	1	0
338	Urban_hospital	2	1	1	5	4	4	4	4	4	4	4	4	4	4	4	4	2	3	2	0	2	0	3	12	2	2	2	2	2	2	2	2	2	18	48	1	2	3	3	3	1	3	1	1
339	Urban_hospital	2	2	1	5	5	5	5	5	5	5	5	5	5	5	5	5	2	2	3	0	0	0	1	8	1	1	1	1	1	1	1	1	1	9	60	0	2	3	1	2	1	1	1	0
340	Urban_hospital	2	1	2	6	3	3	3	3	5	3	4	4	3	5	5	5	2	3	2	2	1	0	2	12	1	1	1	2	0	1	1	1	1	9	46	1	2	2	3	2	1	3	1	0
341	Urban_hospital	2	1	1	5	3	3	3	3	3	3	3	3	3	3	5	5	2	3	3	3	1	0	2	14	0	1	1	1	1	1	1	1	0	7	40	1	1	2	3	2	1	2	1	0
342	Urban_hospital	2	1	1	6	3	4	4	4	4	5	5	5	5	5	5	5	1	1	2	0	1	0	0	5	1	1	1	1	1	0	0	0	0	5	54	0	1	3	2	3	1	2	0	0
343	Urban_hospital	2	1	2	4	2	2	2	2	2	2	2	2	2	2	2	2	2	2	2	1	1	0	2	10	1	1	1	1	1	1	1	1	1	9	24	2	1	3	4	2	1	3	1	0
344	Urban_hospital	2	1	1	6	3	4	5	5	4	5	5	5	5	5	4	4	1	3	2	0	2	0	2	10	2	1	1	1	2	1	2	1	1	12	54	1	1	3	3	2	1	1	1	1
345	Urban_hospital	2	2	1	4	2	2	2	2	1	1	1	1	1	1	1	1	1	1	0	0	0	0	1	3	1	1	1	1	1	1	1	1	1	9	16	0	1	3	1	2	1	1	0	0
346	Urban_hospital	2	2	1	5	3	5	5	5	5	5	5	5	5	5	5	5	2	3	2	0	1	0	1	9	1	0	1	1	1	0	1	0	0	5	58	0	1	2	2	1	1	1	1	0
347	Urban_hospital	2	2	1	2	3	4	4	4	4	4	4	4	4	4	4	4	2	1	2	0	1	1	2	9	2	2	2	2	2	2	2	1	1	16	47	0	1	3	1	2	1	1	1	1
348	Urban_hospital	2	1	2	3	5	5	5	5	5	5	5	5	5	5	5	5	2	2	0	0	1	0	2	7	1	0	1	1	2	1	2	3	0	11	60	1	1	3	3	2	1	3	0	1
349	Urban_hospital	2	1	2	6	3	4	4	3	4	5	5	5	5	5	5	5	1	3	2	0	2	0	2	10	0	1	2	2	1	1	0	1	0	8	53	1	1	3	3	3	1	2	1	0
350	Urban_hospital	2	1	3	6	4	5	4	4	4	5	5	5	5	5	5	5	2	1	1	0	1	0	2	7	1	1	2	1	2	1	1	1	1	11	56	2	2	3	4	1	1	3	0	1
351	Urban_hospital	2	2	2	4	1	5	5	5	5	5	4	5	5	5	5	5	2	3	2	0	2	0	3	12	2	2	2	2	2	2	1	2	2	17	55	1	1	2	4	3	1	1	1	1
352	Urban_hospital	2	1	2	4	5	5	5	5	5	5	5	5	5	5	5	5	0	1	2	2	0	0	0	5	0	0	0	0	0	0	0	0	0	0	60	1	1	3	3	2	1	2	0	0
353	Urban_hospital	1	2	1	4	4	5	5	5	5	5	5	5	5	5	5	5	1	1	1	3	1	0	0	7	0	0	0	0	0	0	0	0	0	0	59	0	1	2	1	2	1	1	0	0
354	Urban_hospital	2	1	1	4	2	2	2	3	3	3	2	2	2	2	2	2	2	2	1	1	1	0	1	8	1	1	1	1	1	1	2	1	0	9	27	1	1	3	4	3	1	3	1	0
355	Urban_hospital	1	1	1	4	3	3	3	3	3	3	3	3	5	5	5	5	1	1	2	1	1	0	2	8	1	1	1	1	1	1	1	1	0	8	44	1	1	3	2	2	1	2	1	0
356	Urban_hospital	2	1	2	5	4	5	5	5	4	5	5	5	5	5	5	5	2	3	2	0	2	0	3	12	2	2	2	2	2	2	2	2	0	16	58	1	1	3	3	3	1	3	1	1
357	Urban_hospital	2	1	2	5	4	4	4	4	4	4	3	4	5	5	4	4	2	2	2	0	2	1	2	11	2	1	2	2	2	1	1	0	0	11	49	1	1	3	3	3	1	2	1	1
358	Urban_hospital	2	1	2	6	2	5	4	4	5	5	5	5	5	5	5	5	1	2	1	0	1	0	2	7	1	1	1	1	1	0	0	0	0	5	55	1	1	3	3	2	1	3	0	0
359	Urban_hospital	2	2	1	4	5	5	5	5	5	5	4	5	5	5	5	5	1	1	1	0	1	0	1	5	1	0	0	1	0	2	0	0	0	4	59	0	1	2	1	2	1	1	0	0
360	Urban_hospital	2	1	3	4	5	5	5	5	5	5	5	5	5	5	5	5	1	1	1	0	1	0	1	5	1	1	1	1	1	1	1	1	0	8	60	3	1	2	5	2	1	3	0	0
361	Urban_hospital	2	2	1	5	3	4	4	4	4	4	4	4	4	4	5	5	1	2	2	2	1	0	2	10	1	1	1	1	1	2	1	1	0	9	49	1	1	3	2	3	1	1	1	0
362	Urban_hospital	2	1	2	4	4	5	5	5	5	5	5	5	5	5	5	5	1	1	2	0	1	0	2	7	1	1	1	2	2	1	1	1	0	10	59	1	1	3	4	3	1	2	0	1
363	Urban_hospital	2	1	2	3	2	4	4	2	3	4	2	4	4	4	2	4	2	3	0	0	1	0	2	8	3	3	3	3	2	2	2	2	2	22	39	1	1	3	3	3	2	1	1	1
364	Urban_hospital	2	2	1	4	5	5	5	5	5	5	5	5	5	5	5	5	1	0	1	0	1	0	3	6	2	2	2	2	2	2	2	2	0	16	60	0	2	3	1	2	1	1	0	1
365	Urban_hospital	2	1	2	6	4	5	5	4	4	4	5	5	5	5	5	5	1	1	2	1	1	0	1	7	1	0	1	1	0	1	1	0	0	5	56	1	2	3	3	3	1	3	0	0
366	Urban_hospital	2	1	1	5	2	2	4	4	4	4	4	4	4	4	4	4	2	3	2	2	2	0	2	13	2	2	2	2	3	0	2	2	2	17	44	1	2	3	2	2	1	3	1	1
367	Urban_hospital	2	1	2	5	4	4	4	4	5	5	5	4	5	4	5	5	1	1	1	0	1	0	1	5	1	1	1	1	1	1	1	1	1	9	54	1	1	3	2	2	1	3	0	0
368	Urban_hospital	2	1	3	5	3	3	3	3	3	2	3	5	5	5	5	5	1	1	2	0	1	0	1	6	2	2	2	1	1	2	1	1	1	13	45	3	1	3	5	2	1	2	0	1
369	Urban_hospital	2	1	1	5	3	4	5	4	3	4	3	5	5	5	5	5	2	3	2	2	2	0	2	13	1	1	2	2	1	1	1	0	0	9	51	1	1	2	3	2	1	2	1	0
370	Urban_hospital	2	2	1	6	5	5	5	3	5	5	5	5	5	5	5	5	3	3	2	0	3	0	3	14	3	3	3	3	3	3	3	2	3	26	58	0	1	3	1	2	1	1	1	1
371	Urban_hospital	2	1	1	5	4	5	5	5	4	5	5	5	4	5	5	5	2	3	2	0	3	0	3	13	3	1	2	2	2	3	1	2	1	17	57	0	1	3	1	2	1	1	1	1
372	Urban_hospital	2	1	1	4	2	4	4	4	4	4	4	4	4	4	4	4	2	3	2	1	2	0	3	13	3	3	3	3	3	2	2	2	0	21	46	0	1	3	2	2	1	1	1	1
373	Urban_hospital	2	1	1	5	5	5	4	5	5	5	5	5	5	5	5	5	2	2	1	0	1	0	2	8	1	1	1	1	1	1	1	0	0	7	59	1	1	3	2	1	1	3	1	0
374	Urban_hospital	2	1	1	5	2	4	3	3	4	5	5	5	5	5	5	5	1	2	1	0	2	0	3	9	2	1	1	1	0	1	3	0	0	9	51	1	1	3	3	2	1	3	1	0
375	Urban_hospital	2	1	2	3	4	4	4	4	4	4	4	4	4	4	4	4	1	1	0	0	0	0	1	3	0	0	0	0	0	0	0	0	0	0	48	1	1	3	3	3	1	4	0	0
376	Urban_hospital	2	1	1	4	5	5	5	5	5	5	5	5	5	5	5	5	1	2	2	0	1	0	2	8	1	1	1	1	1	0	1	0	0	6	60	1	1	3	2	2	1	2	1	0
377	Urban_hospital	2	1	1	4	4	4	5	4	4	4	4	4	5	5	5	5	2	3	3	2	1	0	3	14	2	2	2	2	1	1	1	1	0	12	53	1	1	3	3	2	1	2	1	1
378	Urban_hospital	2	1	1	5	3	3	3	3	3	3	3	3	3	3	3	3	0	1	0	0	0	0	0	1	1	1	1	1	1	1	1	1	1	9	36	1	1	3	2	3	1	3	0	0
379	Urban_hospital	2	1	2	3	2	2	2	2	1	4	3	4	5	5	2	1	1	3	2	0	1	0	1	8	1	1	1	1	1	1	1	1	1	9	33	1	1	2	2	3	1	2	1	0
380	Urban_hospital	2	1	2	4	5	5	5	5	5	5	5	5	5	5	5	5	2	2	2	0	1	0	3	10	1	1	1	1	1	1	1	1	1	9	60	2	1	3	5	3	1	2	1	0
381	Urban_hospital	2	1	2	5	5	5	5	5	5	5	5	5	5	5	5	5	2	3	3	3	2	0	2	15	2	2	2	2	2	2	2	2	2	18	60	1	1	3	3	3	1	2	1	1
382	Urban_hospital	2	2	1	5	3	2	1	2	3	2	3	2	3	2	1	3	2	2	2	0	2	0	3	11	1	2	1	1	1	2	1	2	1	12	27	0	1	3	2	3	1	1	1	1
383	County_level_hospital	2	1	1	4	4	4	4	3	2	3	2	3	5	5	3	3	1	2	2	0	2	0	2	9	1	1	1	1	1	0	2	1	0	8	41	0	1	3	1	3	1	1	1	0
384	Urban_hospital	2	1	2	4	3	5	5	5	5	5	4	5	5	5	5	5	0	0	1	0	1	0	0	2	0	0	1	1	0	0	0	0	0	2	57	3	1	3	4	3	1	2	0	0
385	Urban_hospital	2	3	1	6	3	4	4	3	5	5	3	5	5	5	5	5	2	2	2	1	1	0	3	11	3	2	2	3	1	1	1	1	0	14	52	1	1	3	2	2	1	1	1	1
386	Urban_hospital	2	1	2	6	5	5	5	5	5	5	5	5	5	5	5	5	2	2	1	0	1	0	2	8	1	1	1	1	1	1	1	1	1	9	60	1	2	3	2	2	1	2	1	0
387	Urban_hospital	2	1	2	4	5	5	5	5	5	5	5	5	5	5	4	5	2	3	3	3	2	0	1	14	1	1	2	1	1	1	1	1	0	9	59	2	1	3	3	2	1	3	1	0
388	Urban_hospital	2	1	1	4	3	3	4	4	4	4	4	4	5	5	5	5	1	3	1	0	1	0	1	7	1	1	2	2	1	1	1	0	0	9	50	1	1	2	4	1	1	3	0	0
389	Urban_hospital	2	2	2	6	2	5	5	5	5	5	2	5	5	5	5	5	1	2	1	0	1	0	0	5	0	0	0	0	0	0	0	0	0	0	54	1	1	3	3	2	1	1	0	0
390	Urban_hospital	2	2	1	5	3	4	4	4	4	4	4	4	4	4	4	4	1	2	2	2	1	0	1	9	1	1	1	1	1	1	1	1	1	9	47	0	1	3	1	3	1	1	1	0
391	Urban_hospital	2	2	1	6	2	4	4	4	4	4	4	4	4	5	4	4	2	2	2	0	1	0	2	9	1	1	1	1	1	1	1	1	0	8	47	0	1	3	1	2	1	1	1	0
392	Urban_hospital	2	2	1	6	3	3	3	3	3	3	3	3	3	3	3	3	2	3			2	0	2	9	1	1	1	1	1	1	1	1	1	9	36	0	1	2	1	2	1	1	1	0
393	Urban_hospital	2	1	3	6	5	5	5	5	5	5	5	5	5	4	5	5	0	0	1	1	1	0	0	3	1	0	1	1	1	1	1	1	1	8	59	2	1	3	5	2	1	3	0	0
394	Urban_hospital	2	1	2	6	2	5	5	4	4	5	3	5	4	5	5	5	1	3	1	0	2	0	2	9	1	1	1	1	1	1	1	1	0	8	52	1	1	3	3	2	1	2	1	0
395	Urban_hospital	2	2	1	6	3	5	4	4	4	4	4	5	5	5	4	4	2	3	2	1	2	0	2	12	2	1	2	2	2	1	1	1	0	12	51	0	1	3	1	2	1	1	1	1
396	Urban_hospital	2	1	2	6	3	5	5	5	5	5	5	5	5	5	5	5	2	2	2	2	1	0	1	10	1	1	0	1	0	1	1	0	0	5	58	1	1	3	4	2	1	3	1	0
397	Urban_hospital	2	1	1	5	5	5	5	5	5	5	5	5	5	5	5	5	2	1	2	0	1	0	1	7	1	1	1	1	1	1	1	1	0	8	60	0	1	3	2	2	1	2	0	0
398	Urban_hospital	2	1	1	6	2	4	4	4	2	4	3	3	4	2	5	5	2	3	3	3	1	0	3	15	2	2	2	3	1	3	0	2	0	15	42	0	1	3	2	2	1	1	1	1
399	Urban_hospital	2	1	2	6	5	5	5	5	5	5	5	5	5	5	5	5	3	3	2	2	1	0	1	12	0	1	1	1	1	1	1	1	0	7	60	2	1	3	4	2	1	4	1	0
400	Urban_hospital	2	1	2	6	3	5	5	5	5	5	5	5	5	5	5	5	2	1	0	0	1	0	1	5	1	1	1	2	1	1	1	0	0	8	58	1	1	3	2	2	1	2	0	0
401	Urban_hospital	2	2	1	4	4	4	5	4	4	4	4	4	5	5	5	5	1	1	1	0	1	0	2	6	1	1	1	1	0	1	1	1	0	7	53	0	1	3	1	3	1	1	0	0
402	Urban_hospital	2	1	1	6	3	5	5	5	5	5	3	5	4	5	5	5	1	0	1	1	2	0	3	8	1	1	1	1	1	0	2	0	0	7	55	1	1	2	2	3	1	2	1	0
403	Urban_hospital	2	2	1	4	4	4	4	4	4	4	4	4	4	4	4	4	2	2	2	0	1	0	2	9	1	1	1	1	2	1	1	1	0	9	48	0	1	3	1	2	1	1	1	0
404	Urban_hospital	2	1	1	6	2	5	4	4	5	5	4	5	5	5	5	5	1	2	2	2	2	0	3	12	1	2	3	3	2	1	1	0	0	13	54	1	1	3	2	2	1	2	1	1
405	Urban_hospital	2	1	2	2	4	5	5	5	5	5	5	5	5	5	5	5	1	1	1	1	1	0	0	5	0	1	1	0	1	0	0	0	0	3	59	2	1	3	4	2	1	3	0	0
406	Urban_hospital	2	2	1	5	4	4	4	3	3	5	4	5	3	5	4	4	3	2	3	2	2	0	3	15	3	3	3	3	3	3	2	3	3	26	48	0	1	2	1	2	1	1	1	1
407	Urban_hospital	2	1	2	5	2	3	3	2	4	3	3	3	2	2	3	3	2	2	2	1	1	0	2	10	1	1	2	1	2	1	1	2	0	11	33	1	1	3	3	2	1	2	1	1
408	Urban_hospital	2	1	2	5	2	5	5	5	5	5	4	5	5	5	5	5	1	2	0	0	1	0	1	5	0	1	1	1	1	1	1	1	0	7	56	1	1	3	2	2	1	1	0	0
409	Urban_hospital	2	2	1	6	5	5	5	5	5	5	5	5	5	5	5	5	1	0	1	0	1	0	1	4	0	0	1	1	1	1	1	1	0	6	60	0	1	2	1	2	1	1	0	0
410	Urban_hospital	2	1	1	6	2	5	4	4	4	5	3	5	4	5	5	5	2	2	1	0	1	0	3	9	2	1	2	2	2	1	0	0	0	10	51	1	1	3	2	2	2	2	1	1
411	Urban_hospital	2	2	2	6	3	5	5	5	5	5	5	5	5	5	4	5	1	2	2	0	1	0	1	7	1	1	1	1	1	1	1	1	0	8	57	1	1	3	2	3	1	1	0	0
412	Urban_hospital	2	3	1	2	3	4	4	4	4	4	4	5	4	5	5	5	1	3	2	0	1	0	2	9	1	1	1	1	1	1	1	0	0	7	51	1	1	3	2	2	1	1	1	0
413	Urban_hospital	2	1	2	5	2	2	2	2	2	5	2	5	2	4	5	5	1	1	1	0	1	0	0	4	1	1	1	1	1	1	1	1	1	9	38	1	2	3	3	2	1	2	0	0
414	Urban_hospital	2	1	1	5	3	4	4	4	4	4	4	4	4	4	4	4	2	3	2	0	1	0	2	10	2	2	2	2	2	2	2	2	2	18	47	0	2	3	2	2	1	1	1	1
415	Urban_hospital	2	1	1	5	5	5	5	5	5	5	5	5	5	5	5	5	1	1	1	0	1	0	1	5	0	0	0	0	0	0	0	0	0	0	60	0	2	2	2	1	1	1	0	0
416	Urban_hospital	2	2	1	5	3	4	5	3	3	5	5	5	4	5	5	4	2	3	3	3	0	0	3	14	1	2	2	2	1	2	2	2	0	14	51	0	1	3	2	1	1	1	1	1
417	Urban_hospital	2	1	2	5	4	5	5	5	5	5	5	5	4	5	5	5	0	0	0	0	0	0	2	2	0	0	0	0	2	0	0	1	0	3	58	0	1	3	1	2	1	1	0	0
418	Urban_hospital	2	2	1	4	5	5	5	5	5	5	5	5	5	5	5	5	1	2	2	0	1	0	3	9	1	1	1	1	1	1	1	0	0	7	60	0	2	3	2	1	1	1	1	0
419	Urban_hospital	2	1	2	4	2	5	5	2	4	5	5	5	5	5	5	5	1	2	0	0	1	0	1	5	1	1	1	1	1	1	0	1	0	7	53	1	2	3	3	2	1	3	0	0
420	Urban_hospital	2	1	2	5	2	2	2	2	2	2	2	3	2	2	5	4	1	2	2	1	1	0	0	7	1	1	2	2	1	1	2	3	0	13	30	1	1	3	3	2	2	3	0	1
421	Urban_hospital	2	1	2	4	5	5	5	5	5	5	5	5	5	5	4	5	2	2	2	2	1	1	2	12	1	1	1	1	1	1	1	1	1	9	59	1	1	3	3	2	1	3	1	0
422	Urban_hospital	2	1	2	4	5	5	5	5	4	5	5	5	5	5	5	5	1	2	2	2	2	0	3	12	1	2	2	1	2	1	1	1	1	12	59	1	2	3	3	1	1	2	1	1
423	Urban_hospital	1	2	2	5	3	5	5	5	5	5	3	5	5	5	5	5	1	1	1	1	1	3	2	10	1	2	1	1	1	1	1	1	1	10	56	1	1	3	3	3	1	1	1	1
424	Urban_hospital	2	1	1	5	4	5	5	4	3	4	4	5	5	5	5	5	2	3	2	0	1	3	3	14	1	1	2	1	1	1	1	0	1	9	54	1	2	3	2	1	1	2	1	0
425	Urban_hospital	2	1	1	5	4	5	5	5	5	5	5	5	5	5	5	5	2	3	2	0	1	0	2	10	2	2	2	2	2	2	2	2	2	18	59	1	1	3	2	1	1	2	1	1
426	Urban_hospital	2	1	1	4	2	2	2	2	2	2	2	2	2	2	2	2	1	2	0	0	1	0	2	6	1	1	1	1	1	1	1	1	1	9	24	0	1	3	1	2	1	2	0	0
427	Urban_hospital	2	2	2	3	3	4	4	5	4	4	4	4	4	5	4	5	2	3	2	1	1	0	2	11	1	0	1	1	1	0	1	0	0	5	50	0	2	3	2	1	1	1	1	0
428	Urban_hospital	2	1	1	4	5	5	5	5	5	5	5	5	5	5	5	5	1	1	1	0	1	1	1	6	1	1	0	1	2	1	1	1	0	8	60	0	2	3	2	1	1	3	0	0
429	Urban_hospital	2	2	1	4	2	5	5	5	5	5	5	5	5	5	5	5	1	1	2	0	1	0	1	6	1	1	1	1	1	1	1	0	0	7	57	0	1	2	1	2	1	1	0	0
430	Urban_hospital	2	1	2	5	3	4	4	4	4	4	4	4	4	4	4	4	2	3	2	1	1	0	2	11	1	1	1	1	1	1	0	0	0	6	47	1	2	3	3	1	1	2	1	0
431	Urban_hospital	2	1	2	5	3	5	5	4	5	5	5	5	5	5	5	5	2	2	2	1	1	0	2	10	1	1	1	1	1	1	1	0	0	7	57	1	1	3	3	1	1	2	1	0
432	Urban_hospital	2	1	3	5	4	5	5	5	5	5	5	5	5	5	5	5	3	3	2	1	3	0	2	14	1	1	1	1	1	1	1	1	0	8	59	2	2	3	5	2	1	2	1	0
433	Urban_hospital	2	2	2	6	4	5	5	5	5	5	5	5	5	5	5	5	1	0	0	0	1	0	2	4	1	1	1	1	1	2	1	0	0	8	59	1	2	3	3	2	1	1	0	0
434	Urban_hospital	2	1	2	6	1	5	5	5	5	5	5	5	5	5	5	5	3	2	2	2	3	1	3	16	2	1	2	2	1	3	2	1	0	14	56	1	1	3	4	2	1	3	1	1
435	Urban_hospital	2	2	1	5	3	5	5	5	4	5	5	5	5	5	5	5	1	2	2	1	1	0	1	8	1	1	1	1	1	1	1	1	0	8	57	0	1	2	1	2	1	1	1	0
436	Urban_hospital	2	1	1	5	3	4	4	3	4	4	4	4	4	4	4	4	3	3	3	3	2	0	2	16	1	1	3	2	1	1	0	1	0	10	46	1	1	3	2	2	1	2	1	1
437	Urban_hospital	2	1	2	5	5	5	5	4	4	4	3	4	3	3	5	4	1	2	1	0	2	1	1	8	1	1	2	1	1	2	1	2	0	11	49	1	1	3	2	2	1	3	1	1
438	Urban_hospital	2	2	1	5	5	5	5	5	5	5	5	5	5	5	5	5	0	1	1	0	1	0	1	4	1	1	1	2	2	2	1	1	0	11	60	0	1	2	1	2	1	1	0	1
439	Urban_hospital	2	1	2	5	3	5	5	5	4	5	3	5	5	5	5	5	1	3	0	0	1	0	1	6	1	1	1	1	1	1	1	0	0	7	55	0	1	3	2	2	1	2	0	0
440	Urban_hospital	2	2	2	5	5	5	5	4	5	5	5	5	5	5	5	5	1	1	1	0	1	0	2	6	1	1	1	1	1	1	1	1	1	9	59	1	2	3	2	2	1	1	0	0
441	Urban_hospital	2	1	1	6	4	4	3	2	3	5	5	5	5	5	3	5	2	2	2	0	2	0	2	10	1	1	0	1	2	0	2	0	0	7	49	0	2	3	2	1	1	2	1	0
442	Urban_hospital	2	1	2	5	4	5	5	5	5	5	5	5	5	5	4	5	1	1	2	0	1	0	1	6	1	1	1	1	1	1	1	0	0	7	58	2	1	3	5	2	1	3	0	0
443	Urban_hospital	2	1	2	4	4	4	5	4	4	5	4	4	5	5	4	5	0	0	2	0	1	0	1	4	1	1	0	1	2	1	2	1	0	9	53	1	1	3	3	2	1	3	0	0
444	Urban_hospital	2	2	2	4	1	4	4	4	4	4	4	4	4	4	3	3	0	0	2	0	0	0	0	2	1	1	1	1	1	0	0	0	0	5	43	0	1	3	1	2	1	1	0	0
445	Urban_hospital	2	1	2	6	5	5	5	5	5	5	5	5	5	5	5	5	1	3	2	1	1	0	0	8	0	0	0	0	0	0	0	0	0	0	60	1	1	3	4	3	1	2	1	0
446	Urban_hospital	2	2	2	6	3	4	4	4	4	4	4	5	4	3	5	4	2	2	2	0	2	0	2	10	1	1	1	2	1	1	1	1	0	9	48	1	1	3	3	2	1	1	1	0
447	Urban_hospital	2	1	1	5	4	5	5	5	5	5	5	5	5	5	5	5	1	1	3	3	1	0	1	10	1	1	1	1	1	1	1	1	0	8	59	1	1	3	2	2	1	2	1	0
448	Urban_hospital	2	1	2	6	3	4	4	4	4	4	3	4	5	5	3	5	1	1	2	1	1	0	1	7	1	1	1	1	2	1	1	1	1	10	48	2	1	3	4	2	1	3	0	1
449	Urban_hospital	2	1	1	6	3	3	3	3	3	3	3	3	3	3	3	3	2	3	2	1	2	0	3	13	1	2	1	1	1	1	1	1	1	10	36	0	1	3	2	3	1	1	1	1
450	Urban_hospital	2	1	2	6	2	5	5	5	5	5	5	5	5	5	5	4	1	1	1	0	1	0	1	5	3	2	1	1	1	1	0	1	0	10	56	1	1	3	3	3	2	2	0	1
451	Urban_hospital	2	1	2	6	5	5	5	5	5	5	5	5	5	5	5	5	1	1	2	0	0	0	3	7	0	1	1	1	1	1	0	0	0	5	60	1	1	3	3	2	1	2	0	0
452	Urban_hospital	2	1	2	5	4	4	4	5	4	5	5	5	5	5	4	5	1	1	2	0	2	0	2	8	1	1	1	1	2	1	2	0	0	9	55	1	1	3	3	2	1	3	1	0
453	Urban_hospital	2	1	1	3	4	4	4	4	4	4	4	4	4	4	4	4	2	1	2	0	1	0	3	9	2	2	2	2	2	2	2	2	1	17	48	1	2	3	2	3	1	2	1	1
454	Urban_hospital	1	2	1	5	2	5	5	5	5	5	5	5	5	5	5	5	1	2	0	0	1	0	1	5	2	1	1	1	1	1	2	2	1	12	57	0	1	2	1	2	1	1	0	1
455	Urban_hospital	2	2	1	4	5	5	5	4	5	5	4	5	4	5	5	5	1	2	1	1	1	0	0	6	1	1	0	1	1	1	0	0	0	5	57	0	1	2	1	2	1	1	0	0
456	Urban_hospital	2	1	2	2	4	5	5	4	4	4	4	5	5	5	5	5	0	0	2	2	1	0	2	7	1	1	1	1	2	1	1	1	0	9	55	1	1	3	3	2	1	2	0	0
457	Urban_hospital	2	1	1	4	1	4	5	3	3	5	4	4	4	4	4	4	2	3	3	2	2	0	1	13	1	1	1	1	1	0	1	1	0	7	45	0	1	3	1	2	1	2	1	0
458	Urban_hospital	2	1	1	5	2	4	4	4	4	5	4	4	5	5	4	4	1	2	2	0	1	0	2	8	2	1	1	1	0	1	0	0	0	6	49	1	2	3	2	3	1	2	1	0
459	Urban_hospital	2	1	2	4	5	5	5	5	5	5	5	5	5	5	5	5	3	3	2	1	2	0	3	14	3	3	3	3	3	3	3	3	0	24	60	1	2	3	3	2	1	3	1	1
460	Urban_hospital	2	1	2	5	3	3	3	3	3	3	3	3	3	3	3	3	2	1	2	0	2	0	2	9	1	1	1	1	1	1	1	1	1	9	36	1	1	3	3	2	1	3	1	0
461	Urban_hospital	2	1	1	5	5	5	5	5	5	5	5	5	5	5	5	5	1	0	1	0	0	0	1	3	0	1	1	1	1	1	1	1	0	7	60	2	1	2	4	2	1	3	0	0
462	Urban_hospital	2	1	2	5	2	2	2	2	2	2	2	2	2	2	2	2	2	2	2	3	1	0	2	12	1	1	1	1	1	1	1	1	1	9	24	2	1	3	4	2	1	4	1	0
463	Urban_hospital	2	1	2	5	5	5	5	5	5	5	5	5	5	5	5	5	1	1	1	0	1	0	0	4	0	0	1	0	1	0	0	0	0	2	60	1	1	3	3	2	1	3	0	0
464	Urban_hospital	2	1	2	5	3	5	5	4	4	5	5	4	5	5	5	5	1	1	1	1	1	0	2	7	1	2	2	1	2	2	3	2	0	15	55	0	1	3	2	2	1	2	0	1
465	Urban_hospital	2	1	1	5	3	5	5	3	5	5	5	5	5	5	5	5	2	2	1	1	2	0	3	11	2	2	2	2	2	2	0	0	0	12	56	0	1	3	1	2	1	1	1	1
466	Urban_hospital	2	1	1	5	4	4	3	4	5	4	4	5	5	5	4	5	2	3	2	0	3	0	3	13	3	2	3	2	3	2	3	3	2	23	52	0	1	3	2	3	1	2	1	1
467	Urban_hospital	2	1	2	3	3	3	2	3	3	3	3	3	3	3	3	3	1	1	1	0	1	0	0	4	2	2	0	1	1	1	1	1	1	10	35	1	2	3	4	3	1	3	0	1
468	Urban_hospital	2	2	1	5	5	5	5	5	5	5	5	5	5	5	5	5	2	2	1	0	2	0	1	8	0	1	1	1	1	1	1	1	1	8	60	1	2	3	1	3	1	1	1	0
469	Urban_hospital	2	1	1	6	2	3	3	2	2	3	2	3	3	2	3	3	1	1	0	0	2	0	2	6	1	1	2	2	1	1	0	1	0	9	31	1	1	3	3	3	1	3	0	0
470	Urban_hospital	2	1	3	6	2	2	2	2	2	2	2	2	2	2	2	2	3	3	2	3	2	0	2	15	0	2	1	1	1	1	1	1	1	9	24	2	1	3	5	3	1	2	1	0
471	Urban_hospital	2	1	2	5	5	5	5	4	5	5	3	5	5	5	5	5	2	1	1	0	2	0	2	8	0	1	2	1	3	1	1	1	0	10	57	1	1	3	3	2	1	2	1	1
472	Urban_hospital	2	2	1	5	3	4	3	4	4	4	3	5	5	5	5	5	1	2	1	0	1	0	3	8	1	1	2	2	2	1	1	1	0	11	50	0	1	2	2	2	1	1	1	1
473	Urban_hospital	2	2	1	6	3	5	5	3	5	5	5	5	5	5	5	5	1	3	2	0	2	0	2	10	1	1	1	1	1	1	1	1	1	9	56	0	1	2	1	2	1	1	1	0
474	Urban_hospital	2	1	2	6	3	5	5	5	5	5	5	5	5	5	5	5	1	2	1	0	1	0	1	6	1	1	1	1	1	1	1	1	0	8	58	2	1	3	5	2	1	3	0	0
475	Urban_hospital	2	1	2	6	3	5	5	5	5	5	5	5	5	5	4	5	2	2	2	0	2	0	2	10	2	1	2	2	2	2	2	2	1	16	57	2	1	3	4	3	1	3	1	1
476	Urban_hospital	2	1	1	5	5	4	4	4	1	4	5	5	4	5	4	3	2	3	0	1	2	0	3	11	1	1	2	1	2	2	2	1	0	12	48	0	1	2	1	2	1	1	1	1
477	Urban_hospital	2	1	2	6	4	5	4	4	4	5	5	5	5	5	4	5	1	1	1	0	1	0	1	5	1	1	1	1	1	1	1	1	0	8	55	1	1	3	3	2	1	3	0	0
478	Urban_hospital	1	1	3	4	4	5	5	1	5	5	5	5	5	4	5	5	0	0	1	0	1	0	2	4	1	1	0	1	0	0	0	0	0	3	54	2	1	3	4	1	1	3	0	0
479	Urban_hospital	2	2	1	6	2	2	2	2	2	2	2	2	2	2	2	2	3	3			1	1	1	9	1	1	0	1	1	1	1	1	1	8	24	1	1	2	2	3	1	1	1	0
480	Urban_hospital	2	1	3	4	3	5	5	5	4	5	5	5	5	5	5	5	2	2	2	1	2	2	2	13	2	2	2	2	2	1	1	1	1	14	57	1	1	3	3	3	1	3	1	1
481	Urban_hospital	2	1	1	6	4	5	5	5	5	5	5	5	4	5	5	5	1	2	2	2	1	0	2	10	2	2	1	1	1	2	2	1	1	13	58	1	1	3	2	3	2	3	1	1
482	Urban_hospital	1	2	1	6	5	5	5	5	5	5	5	5	5	5	5	5	3	3	2	0	2	0	3	13	2	3	3	3	3	1	2	2	2	21	60	0	1	3	1	3	1	1	1	1
483	Urban_hospital	2	1	2	6	4	5	5	5	5	5	5	5	5	5	5	5	2	2	2	0	1	0	2	9	1	1	1	1	1	1	0	0	0	6	59	2	2	3	3	2	1	4	1	0
484	Urban_hospital	2	2	1	5	2	2	2	2	2	2	2	2	2	2	2	2	1	2	1	0	1	0	1	6	1	1	1	1	1	1	1	1	1	9	24	0	1	3	1	2	1	1	0	0
485	Urban_hospital	2	1	2	4	3	5	5	5	5	5	5	5	5	5	5	5	1	2	1	0	0	0	0	4	1	1	1	0	0	0	0	0	0	3	58	1	1	3	3	2	1	3	0	0
486	Urban_hospital	2	1	1	3	5	5	5	5	5	5	5	5	5	5	5	5	1	1	2	1	1	0	1	7	1	1	0	1	0	0	0	1	0	4	60	0	1	2	1	1	1	1	0	0
487	Urban_hospital	2	1	2	5	2	2	2	3	3	3	4	3	4	4	4	4	2	2	2	0	1	0	2	9	3	2	2	3	3	1	2	1	1	18	38	1	2	3	3	3	1	3	1	1
488	Urban_hospital	2	1	1	4	4	4	5	5	3	5	5	5	5	5	5	5	2	1	2	1	1	0	1	8	1	1	0	1	0	1	0	0	0	4	56	1	2	2	2	3	1	3	1	0
489	Urban_hospital	2	1	1	4	3	5	5	2	5	5	5	5	5	5	5	5	0	0	0	0	0	0	1	1	1	0	0	1	0	0	0	0	0	2	55	1	1	3	2	2	1	2	0	0
490	Urban_hospital	1	1	1	5	3	4	4	4	4	4	4	4	5	5	5	5	2	2	2	0	1	0	2	9	1	1	1	1	1	1	1	0	0	7	51	1	1	3	2	2	1	1	1	0
491	Urban_hospital	2	1	2	6	4	4	4	4	4	5	4	4	4	5	4	5	1	2	2	0	2	1	2	10	1	1	2	1	1	1	1	2	1	11	51	1	1	3	4	2	1	3	1	1
492	Urban_hospital	2	2	1	6	3	5	4	3	4	5	5	4	4	5	4	5	2	2	2	0	1	0	3	10	2	1	2	2	2	2	2	2	0	15	51	0	1	3	1	2	1	1	1	1
493	Urban_hospital	2	1	2	6	5	5	5	5	4	5	3	5	5	5	4	5	1	2	1	0	1	0	3	8	1	1	1	1	1	1	2	1	0	9	56	2	1	3	4	2	1	3	1	0
494	Urban_hospital	2	1	2	6	3	5	5	5	4	5	4	4	4	5	4	4	2	3	3	3	2	0	2	15	1	1	2	1	0	1	0	0	0	6	52	1	1	2	3	2	1	3	1	0
495	Urban_hospital	2	1	1	5	4	5	5	4	4	5	5	5	5	5	4	5	1	2	0	0	1	0	2	6	1	1	1	1	1	1	1	1	0	8	56	0	1	3	2	2	1	3	0	0
496	Urban_hospital	2	1	1	5	5	5	5	5	5	5	5	5	5	5	5	5	1	2	2	2	1	0	1	9	1	1	1	1	1	1	1	1	1	9	60	1	1	3	3	2	1	2	1	0
497	Urban_hospital	2	1	2	6	3	5	5	5	3	5	3	3	5	5	5	5	3	2	2	0	3	0	3	13	1	1	1	3	3	1	3	3	1	17	52	1	1	3	4	2	1	3	1	1
498	Urban_hospital	2	2	1	5	3	4	4	4	5	5	3	5	5	5	5	5	2	3	2	0	2	0	3	12	2	3	3	3	2	3	2	3	1	22	53	0	1	1	1	1	1	1	1	1
499	Urban_hospital	2	1	1	5	2	5	5	5	5	5	5	5	5	5	5	5	1	2	0	0	2	0	2	7	2	2	2	2	2	2	2	1	0	15	57	0	1	3	2	1	1	2	0	1
500	Urban_hospital	2	1	1	5	3	5	5	3	4	5	5	5	5	5	5	5	2	2	2	1	2	0	2	11	1	1	2	2	1	1	1	1	0	10	55	1	1	2	2	3	1	2	1	1
501	Urban_hospital	2	1	2	5	4	4	4	4	4	4	3	5	5	4	4	4	2	3	1	0	2	0	2	10	1	1	1	1	3	2	2	1	1	13	49	1	1	3	4	2	1	3	1	1
502	Urban_hospital	2	2	1	6	2	5	5	5	5	5	5	5	5	5	5	5	2	2	2	0	1	0	2	9	1	1	1	1	1	1	1	0	1	8	57	0	1	3	2	1	1	1	1	0
503	Urban_hospital	2	1	2	5	4	4	4	4	4	4	4	4	4	4	4	4	1	0	2	1	1	0	3	8	2	1	1	2	2	2	2	2	1	15	48	1	1	3	4	1	1	3	1	1
504	Urban_hospital	2	1	1	5	2	5	5	4	4	5	4	5	5	5	5	5	1	2	2	1	1	0	2	9	1	1	0	1	1	1	1	1	0	7	54	0	1	2	2	1	1	2	1	0
505	Urban_hospital	2	2	1	4	2	2	2	2	2	2	2	2	2	2	2	2	1	2	3	3	2	1	2	14	1	1	1	2	1	1	1	1	1	10	24	0	1	3	1	2	1	1	1	1
506	Urban_hospital	2	1	2	3	4	5	4	2	4	5	4	5	4	5	5	5	2	3	2	1	3	3	3	17	3	3	2	2	3	3	3	2	3	24	52	2	1	3	4	2	1	2	1	1
507	Urban_hospital	2	2	1	5	4	4	4	4	4	4	4	4	4	4	4	4	2	3	3	2	2	0	2	14	2	2	2	2	2	2	2	2	2	18	48	0	1	1	1	1	1	1	1	1
508	Urban_hospital	2	2	1	4	3	3	3	3	3	3	3	3	3	3	3	3	1	2	2	0	1	0	1	7	1	1	1	1	1	1	1	1	1	9	36	0	1	3	1	1	1	1	0	0
509	Urban_hospital	2	2	1	5	3	5	5	5	5	5	4	5	5	5	5	5	2	2	0	0	2	0	3	9	1	1	1	1	1	1	1	1	1	9	57	0	1	2	1	3	1	1	1	0
510	Urban_hospital	2	2	1	6	2	5	5	3	3	5	2	3	4	5	4	5	1	1	2	0	2	0	3	9	2	2	2	2	2	2	2	1	0	15	46	0	1	2	2	2	1	1	1	1
511	Urban_hospital	2	2	2	5	2	3	3	3	3	3	3	3	4	4	4	4	1	1	2	0	2	0	3	9	2	1	2	2	2	1	1	2	0	13	39	0	1	3	2	1	1	1	1	1
512	Urban_hospital	2	1	1	6	4	5	5	5	5	5	4	5	5	5	5	5	1	2	2	2	1	0	1	9	1	1	1	1	1	1	1	1	1	9	58	1	1	2	2	2	1	3	1	0
513	Urban_hospital	1	2	1	6	4	4	3	3	3	3	3	3	3	3	3	3	1	2	0	0	1	0	3	7	2	2	2	3	1	2	2	2	2	18	38	1	1	3	3	3	1	1	0	1
514	Urban_hospital	2	1	2	5	2	5	5	4	5	5	3	5	5	5	5	5	2	2	2	1	1	0	3	11	2	2	2	2	2	3	2	1	0	16	54	1	1	3	3	2	1	3	1	1
515	Urban_hospital	2	2	1	5	2	4	4	3	5	5	3	5	4	4	5	5	2	3	1	0	2	2	3	13	3	3	3	3	2	3	2	2	1	22	49	0	1	1	1	1	1	1	1	1
516	Urban_hospital	2	2	1	6	4	4	4	4	4	4	4	4	4	4	4	4	2	2	2	0	2	0	3	11	0	1	2	2	1	0	1	0	0	7	48	0	1	3	2	2	1	1	1	0
517	Urban_hospital	2	1	1	5	3	5	5	4	4	5	5	5	4	5	4	4	2	3	2	2	1	2	3	15	2	2	3	2	2	2	2	2	2	19	53	0	1	2	2	1	1	1	1	1
518	Urban_hospital	2	2	1	5	3	3	3	3	3	3	3	3	3	3	3	3	2	1	0	0	1	0	3	7	1	1	1	1	1	1	1	1	1	9	36	0	1	3	1	2	1	1	0	0
519	Urban_hospital	2	1	1	6	5	5	5	5	5	5	5	5	5	5	5	5	2	2	2	0	1	0	1	8	1	1	1	1	0	0	0	0	0	4	60	1	1	3	4	2	1	3	1	0
520	Urban_hospital	2	1	2	5	1	5	5	5	5	5	5	5	5	5	5	5	1	1	1	0	0	0	0	3	0	0	0	0	0	0	0	0	0	0	56	1	1	3	3	2	1	3	0	0
521	Urban_hospital	2	2	1	5	3	4	4	3	3	3	3	2	3	3	3	3	2	2	2	0	2	0	2	10	2	2	2	2	2	2	2	2	2	18	37	1	1	3	3	1	1	1	1	1
522	Urban_hospital	2	1	2	6	4	5	5	5	5	5	5	5	5	5	5	5	1	1	2	0	1	0	1	6	1	1	1	1	1	1	1	1	0	8	59	0	1	3	2	2	1	1	0	0
523	Urban_hospital	2	2	1	6	2	5	5	5	5	5	2	5	5	5	4	5	2	3	2	1	1	0	2	11	1	1	3	1	3	1	1	0	0	11	53	0	1	3	1	2	1	1	1	1
524	Urban_hospital	2	1	1	4	4	4	4	3	3	3	3	3	3	3	3	3	2	2	3	3	1	0	0	11	1	1	1	1	1	1	1	1	1	9	39	0	1	3	3	3	1	2	1	0
525	Urban_hospital	2	2	2	4	5	5	5	5	4	5	4	5	5	5	5	5	1	1	1	0	2	0	2	7	1	1	2	1	1	2	1	1	0	10	58	0	1	2	2	2	1	1	0	1
526	Urban_hospital	2	2	1	6	4	4	4	3	4	4	4	4	4	4	4	5	2	3	2	0	2	0	2	11	3	1	2	1	1	1	1	0	1	11	48	0	1	2	2	2	1	1	1	1
527	Urban_hospital	2	1	2	4	3	5	4	5	5	5	4	5	5	5	4	5	2	2	1	0	1	0	2	8	1	1	1	1	1	1	1	1	1	9	55	1	1	3	3	3	1	1	1	0
528	Urban_hospital	2	1	2	4	5	5	5	5	4	4	5	5	5	5	5	5	1	1	2	1	0	0	1	6	1	1	1	1	1	0	1	0	0	6	58	1	2	3	3	1	1	3	0	0
529	Urban_hospital	2	1	1	5	5	5	5	5	5	5	4	5	4	4	5	5	2	3	1	1	1	1	2	11	1	1	2	1	3	3	1	0	0	12	57	1	1	3	2	1	1	2	1	1
530	Urban_hospital	2	2	1	6	5	5	5	5	5	5	5	5	5	5	5	5	3	3	2	2	1	0	3	14	1	1	1	1	1	1	1	1	1	9	60	0	1	2	1	2	1	1	1	0
531	Urban_hospital	2	2	1	6	4	4	4	4	4	4	4	3	4	5	5	5	2	2	2	0	2	1	1	10	1	1	2	1	1	1	0	0	0	7	50	0	1	3	1	2	1	1	1	0
532	Urban_hospital	2	1	2	5	3	4	4	4	5	5	5	5	5	5	5	5	3	3	2	0	2	0	3	13	3	2	2	3	1	1	1	1	1	15	55	1	1	3	3	3	1	2	1	1
533	Urban_hospital	2	1	1	5	2	4	3	3	3	4	4	4	2	5	5	5	1	2	1	0	1	0	3	8	2	2	2	2	1	1	1	1	1	13	44	0	1	1	2	3	1	2	1	1
534	Urban_hospital	2	1	1	5	3	5	4	4	4	5	4	5	5	5	5	5	2	2	2	0	2	1	3	12	2	2	3	3	1	3	3	3	1	21	54	1	1	3	2	3	1	2	1	1
535	Urban_hospital	2	1	2	6	5	5	5	5	5	5	3	5	5	4	5	5	1	2	1	0	1	0	1	6	1	1	1	1	1	1	1	0	0	7	57	1	1	3	2	2	1	3	0	0
536	Urban_hospital	2	1	1	6	4	5	5	4	4	4	4	4	5	5	4	5	2	3	2	2	2	0	1	12	1	1	1	1	1	1	1	1	0	8	53	0	1	3	2	2	1	2	1	0
537	Urban_hospital	2	1	1	4	5	5	5	5	5	5	5	5	5	5	5	5	1	3	2	1	1	0	2	10	1	2	2	3	0	2	1	1	0	12	60	1	3	3	3	2	1	3	1	1
538	Urban_hospital	2	1	3	5	4	5	5	5	5	5	5	5	5	5	5	5	2	3	2	0	2	0	2	11	1	1	3	3	1	1	1	1	0	12	59	3	1	2	5	2	1	2	1	1
539	Urban_hospital	2	1	1	5	2	5	5	4	5	5	5	5	4	5	5	5	1	1	2	2	1	0	2	9	1	1	2	2	1	2	2	2	0	13	55	1	1	3	2	2	1	1	1	1
540	Urban_hospital	2	2	1	5	2	2	2	2	2	2	2	2	2	2	2	2	2	2	2	0	2	0	1	9	1	1	1	1	1	1	1	1	1	9	24	0	1	3	1	2	1	1	1	0
541	Urban_hospital	2	1	2	5	3	5	5	2	5	5	5	5	5	5	5	5	1	3	1	0	1	0	1	7	2	1	1	1	1	1	1	1	0	9	55	1	1	3	3	2	1	3	0	0
542	Urban_hospital	2	1	1	4	2	5	5	5	5	5	5	5	5	5	5	5	2	1	2	0	1	0	2	8	1	1	2	2	2	2	2	1	0	13	57	1	1	3	3	3	1	3	1	1
543	Urban_hospital	2	1	2	4	2	2	2	2	2	2	2	2	2	2	2	2	1	1	0	0	1	0	1	4	1	1	1	1	1	1	1	1	1	9	24	1	1	3	3	1	1	3	0	0
544	Urban_hospital	2	1	1	5	3	3	3	2	3	3	2	2	4	4	4	4	1	2	1	0	2	0	2	8	1	1	2	1	1	1	1	2	0	10	37	0	1	2	1	2	1	2	1	1
545	Urban_hospital	2	3	2	6	5	4	4	4	4	4	4	4	4	4	4	4	3	3	3	0	1	0	2	12	1	1	2	1	2	1	1	0	0	9	49	1	2	3	3	2	1	1	1	0
546	Urban_hospital	2	2	1	6	3	4	4	4	3	4	3	4	4	4	5	5	2	3	0	0	1	0	2	8	1	1	2	1	2	1	1	1	0	10	47	0	1	3	1	2	1	1	1	1
547	Urban_hospital	2	1	2	5	2	2	2	2	4	5	5	5	5	5	5	5	2	3	2	1	1	1	1	11	2	2	3	3	3	2	2	2	3	22	47	1	1	2	3	2	1	3	1	1
548	Urban_hospital	1	2	1	5	4	5	5	5	5	5	5	5	5	5	5	5	3	3	2	0	2	0	0	10	1	1	1	1	1	1	1	1	1	9	59	0	3	3	1	2	1	1	1	0
549	Urban_hospital	2	1	2	5	3	3	3	3	3	3	3	3	3	3	3	3	1	3	1	0	2	1	2	10	1	1	2	2	1	0	1	1	0	9	36	1	1	3	2	2	1	3	1	0
550	Urban_hospital	2	2	1	6	5	5	5	2	5	5	5	5	5	5	5	5	1	2	2	2	1	0	1	9	1	1	1	1	1	1	1	1	1	9	57	0	2	3	1	2	1	1	1	0
551	Urban_hospital	2	1	2	6	4	4	4	4	4	4	4	4	4	4	4	4	1	3	2	1	3	2	3	15	2	2	2	2	2	2	2	2	2	18	48	1	1	3	2	2	1	2	1	1
552	Urban_hospital	2	2	1	6	3	3	3	3	3	3	3	3	3	3	3	3	2	2	2	0	2	0	3	11	1	2	1	2	1	2	1	2	1	13	36	0	2	3	1	1	1	1	1	1
553	Urban_hospital	2	2	1	6	2	4	4	4	4	4	2	4	4	4	4	4	1	2	0	0	2	0	2	7	1	1	2	1	1	0	2	1	0	9	44	0	1	2	1	2	1	1	0	0
554	Urban_hospital	2	1	2	6	2	4	5	4	4	4	4	5	5	5	5	5	2	2	2	1	2	0	3	12	2	1	2	2	2	2	2	2	0	15	52	1	3	3	3	2	1	1	1	1
555	Urban_hospital	2	1	1	6	3	4	4	4	4	5	3	5	5	5	4	5	1	0	2	0	1	0	1	5	1	1	1	1	1	0	0	0	0	5	51	0	2	3	1	2	1	1	0	0
556	Urban_hospital	2	2	1	4	5	5	5	5	5	5	4	5	5	5	5	5	1	1	1	0	0	0	0	3	0	0	0	0	0	0	0	0	0	0	59	0	3	3	1	2	1	1	0	0
557	Urban_hospital	1	1	2	6	5	5	5	5	5	5	5	5	5	5	4	5	2	3	2	0	2	0	2	11	1	1	1	1	2	0	1	1	0	8	59	1	1	3	4	2	1	3	1	0
558	Urban_hospital	1	2	1	6	4	4	4	4	4	4	4	4	4	4	4	4	2	3	2	1	3	0	3	14	2	2	2	2	2	2	2	2	2	18	48	0	1	2	2	2	1	1	1	1
559	Urban_hospital	1	2	1	6	5	5	5	5	5	5	5	5	5	5	5	5	1	2	2	0	1	0	1	7	1	3	1	0	0	0	0	0	0	5	60	0	1	2	1	1	1	1	0	0
560	Urban_hospital	2	1	2	6	3	4	4	4	4	4	4	4	4	4	5	4	2	2	2	0	2	0	2	10	1	1	1	1	1	0	1	1	0	7	48	1	1	3	2	2	1	2	1	0
561	Urban_hospital	2	1	2	5	4	5	4	4	4	4	4	4	4	4	4	3	2	3	2	1	2	0	3	13	2	1	2	2	2	1	2	1	0	13	48	1	1	3	2	2	1	2	1	1
562	Urban_hospital	1	1	1	6	3	3	3	3	3	3	3	3	3	3	3	3	2	1	2	2	1	0	2	10	1	1	1	1	1	1	1	1	1	9	36	0	1	3	2	1	1	2	1	0
563	Urban_hospital	1	2	1	6	4	4	4	4	4	4	4	4	4	4	4	4	2	3	2	0	3	1	1	12	2	2	2	2	2	2	2	2	2	18	48	0	3	2	1	2	1	1	1	1
564	Urban_hospital	1	2	1	6	3	5	5	5	5	5	5	5	5	5	5	5	1	1	2	0	1	0	2	7	1	1	1	1	1	1	1	1	1	9	58	0	1	2	1	1	1	1	0	0
565	Urban_hospital	2	2	1	6	3	2	3	3	4	4	3	4	4	4	4	4	2	3	2	1	1	0	2	11	1	1	1	1	1	1	1	1	1	9	42	0	1	3	1	2	1	1	1	0
566	Urban_hospital	1	2	1	6	4	5	5	4	4	4	5	3	4	4	3	3	3	2	3	0	1	3	2	14	3	3	3	3	3	2	3	3	0	23	48	0	1	2	1	2	1	1	1	1
567	Urban_hospital	2	1	1	5	2	5	5	5	5	5	4	5	5	5	5	5	0	1	1	0	1	0	0	3	1	1	1	1	1	0	1	1	0	7	56	1	3	3	2	2	1	1	0	0
568	County_level_hospital	2	1	1	4	5	5	5	5	5	5	5	5	5	5	5	5	1	2	1	0	1	0	1	6	1	1	1	1	1	0	0	0	0	5	60	1	2	3	2	1	2	2	0	0
569	Urban_hospital	2	1	2	5	5	5	5	5	5	5	5	5	4	5	5	5	2	2	1	1	2	0	2	10	1	1	1	1	1	1	1	1	0	8	59	1	1	3	3	2	1	3	1	0
570	Urban_hospital	2	1	2	5	4	5	5	5	5	5	5	5	5	5	5	5	2	1	1	0	1	0	1	6	1	1	2	1	2	1	1	0	0	9	59	1	1	3	2	2	1	3	0	0
571	Urban_hospital	2	2	1	4	4	4	4	4	4	4	4	4	4	4	4	4	1	3	1	0	2	1	1	9	2	2	2	2	2	2	2	2	2	18	48	0	1	3	2	2	1	1	1	1
572	Urban_hospital	2	1	1	4	1	4	4	4	4	5	4	4	5	5	4	4	1	2	2	1	2	0	2	10	2	2	2	2	2	2	2	2	2	18	48	1	1	2	2	2	1	2	1	1
573	Urban_hospital	2	2	2	5	5	5	5	5	5	5	5	5	5	5	5	5	1	2	2	0	1	1	1	8	1	1	1	1	2	1	0	1	0	8	60	0	1	3	1	2	1	1	1	0
574	Urban_hospital	1	1	2	6	3	2	3	3	4	4	3	3	3	3	3	4	2	3	2	0	2	0	3	12	2	2	3	2	1	2	2	2	2	18	38	1	1	3	3	2	1	3	1	1
575	Urban_hospital	2	1	2	6	3	3	3	5	5	4	3	5	5	5	5	5	3	2	2	0	3	0	3	13	1	1	3	1	3	1	1	1	0	12	51	1	2	3	3	2	1	2	1	1
576	Urban_hospital	2	2	1	6	4	4	4	4	4	4	4	4	3	5	5	5	3	3	2	2	2	0	3	15	2	2	1	3	2	0	2	2	1	15	50	0	2	3	1	2	1	1	1	1
577	Urban_hospital	2	2	1	6	4	4	4	4	4	4	4	4	4	4	4	4	2	2	2	0	2	0	3	11	2	2	2	2	2	2	2	2	2	18	48	0	1	2	1	2	1	1	1	1
578	Urban_hospital	1	2	1	6	5	5	5	5	5	5	5	5	5	5	5	5	2	0	2	0	0	0	1	5	1	1	1	1	1	1	1	1	0	8	60	0	1	2	1	2	1	1	0	0
579	Urban_hospital	2	1	2	6	3	3	4	4	3	3	3	3	3	5	4	4	3	3	2	0	1	0	3	12	1	2	3	3	2	2	2	2	2	19	42	1	1	3	2	2	1	3	1	1
580	Urban_hospital	2	2	1	6	5	5	5	5	5	5	5	5	5	5	5	5	2	3	2	1	1	0	2	11	0	1	1	1	1	0	0	0	0	4	60	0	2	3	1	2	1	1	1	0
581	Urban_hospital	2	1	2	6	3	5	5	5	5	5	4	5	5	4	4	4	1	2	2	2	2	0	1	10	1	1	1	1	1	1	1	1	1	9	54	2	1	3	4	2	1	3	1	0
582	Urban_hospital	2	2	1	6	2	5	5	5	5	5	3	4	4	5	5	5	2	3	2	0	3	1	3	14	2	2	2	2	2	2	3	1	1	17	53	0	2	2	1	2	1	1	1	1
583	Urban_hospital	2	2	1	6	2	4	5	4	3	4	4	4	4	5	5	4	2	3	2	1	2	0	2	12	1	1	2	2	2	2	1	1	0	12	48	0	1	3	1	2	1	1	1	1
584	Urban_hospital	2	1	2	6	5	5	5	5	5	5	5	5	5	5	5	5	2	2	2	0	2	0	3	11	1	1	1	2	2	1	2	1	0	11	60	1	1	3	3	2	1	3	1	1
585	Urban_hospital	2	1	2	6	4	5	5	5	4	5	5	5	5	5	4	5	1	2	1	1	1	0	2	8	1	1	1	1	1	1	2	1	0	9	57	1	1	3	3	2	1	3	1	0
586	Urban_hospital	2	2	2	6	1	5	5	3	4	5	5	5	5	5	5	5	2	3	2	2	2	0	3	14	2	2	2	2	2	1	1	1	1	14	53	0	1	2	1	2	1	1	1	1
587	Urban_hospital	2	1	1	5	3	3	3	3	3	3	3	3	3	3	3	3	1	3	2	0	3	0	2	11	1	1	1	1	1	2	1	1	0	9	36	1	1	3	3	2	1	3	1	0
588	Urban_hospital	2	1	3	5	4	5	5	5	5	5	5	5	5	5	5	5	2	2	2	0	1	0	1	8	2	1	2	2	1	1	2	1	0	12	59	2	1	3	4	2	1	3	1	1
589	Urban_hospital	2	1	2	5	4	5	5	4	3	5	5	5	5	5	5	5	1	0	1	0	1	0	1	4	1	1	1	1	1	0	1	0	0	6	56	1	3	3	3	2	1	2	0	0
590	Urban_hospital	2	2	1	6	3	5	5	4	4	5	4	4	4	4	4	4	1	1	1	2	1	0	2	8	1	1	1	1	1	1	1	1	1	9	50	0	1	2	1	2	1	1	1	0
591	Urban_hospital	2	1	1	6	5	5	5	5	5	5	5	5	5	5	5	5	1	3	2	0	2	0	1	9	1	1	2	1	1	0	0	0	0	6	60	0	1	3	2	2	1	2	1	0
592	Urban_hospital	2	1	2	5	2	5	4	5	4	5	4	4	4	5	4	4	2	3	2	2	1	0	2	12	1	1	2	1	1	1	0	0	0	7	50	1	1	3	3	2	1	3	1	0
593	Urban_hospital	2	1	1	6	3	4	5	5	5	5	5	5	5	5	5	5	3	3	2	2	1	0	3	14	3	1	2	2	2	2	2	2	0	16	57	1	2	2	2	2	1	3	1	1
594	Urban_hospital	1	1	1	6	5	5	5	5	5	5	5	5	5	5	5	5	2	1	2	1	1	0	2	9	1	1	1	1	1	1	1	1	1	9	60	0	1	2	1	2	1	1	1	0
595	Urban_hospital	2	1	1	5	5	5	5	4	4	5	5	5	5	5	5	5	0	2	2	2	2	0	0	8	0	0	1	1	1	0	1	0	0	4	58	0	1	2	2	3	1	3	1	0
596	Urban_hospital	2	1	2	6	4	5	5	5	5	5	5	5	5	5	5	5	3	3	2	2	3	0	3	16	2	2	3	3	3	3	2	3	0	21	59	1	3	3	3	3	1	2	1	1
597	Urban_hospital	2	1	3	5	4	4	4	4	4	4	4	4	4	5	5	5	1	2	2	0	1	0	2	8	1	1	2	1	1	1	1	1	0	9	51	2	1	3	4	2	1	3	1	0
598	Urban_hospital	2	2	1	6	5	4	5	5	5	5	5	5	5	5	5	5	2	3	2	0	2	0	2	11	1	0	2	1	0	1	1	0	0	6	59	1	1	2	3	2	1	1	1	0
599	Urban_hospital	2	1	2	6	2	4	4	5	5	5	5	5	5	4	4	5	1	1	0	0	1	0	3	6	2	2	2	2	1	2	1	0	1	13	53	1	1	3	2	2	1	3	0	1
600	Urban_hospital	2	1	1	5	4	5	4	4	5	5	5	5	5	5	5	5	1	0	1	0	1	0	2	5	0	0	1	0	0	0	0	0	0	1	57	0	1	3	2	2	1	2	0	0
601	Urban_hospital	2	1	2	5	5	5	5	5	5	5	5	5	5	5	4	5	2	2	1	0	2	0	2	9	1	1	1	1	1	1	1	1	1	9	59	1	3	3	2	2	1	2	1	0
602	Urban_hospital	2	1	2	5	3	3	3	3	3	3	3	3	3	3	3	3	1	2	2	0	2	0	3	10	1	2	2	1	1	1	1	2	1	12	36	1	1	3	3	2	1	3	1	1
603	Urban_hospital	2	1	2	5	4	5	4	5	5	5	4	4	5	5	4	5	2	1	0	0	2	0	2	7	1	1	1	1	1	0	1	0	0	6	55	1	1	3	2	2	1	2	0	0
604	Urban_hospital	2	1	2	4	4	5	5	5	5	5	5	5	5	5	5	5	1	3	2	2	2	0	3	13	1	1	1	1	1	0	1	1	0	7	59	1	1	2	2	2	1	2	1	0
605	Urban_hospital	2	2	1	4	4	4	4	4	4	5	4	5	4	5	4	5	2	2	2	0	1	0	1	8	1	1	1	1	0	1	0	0	0	5	52	0	2	3	1	2	1	1	1	0
606	Urban_hospital	2	2	1	5	3	3	3	3	3	3	3	3	3	3	3	3	2	2	2	0	1	2	3	12	2	2	2	2	2	2	2	2	2	18	36	1	1	3	2	2	1	1	1	1
607	Urban_hospital	2	1	2	5	3	4	4	5	4	5	4	5	5	5	5	5	2	3	2	0	1	0	2	10	1	1	1	2	1	1	1	1	0	9	54	1	1	3	3	2	1	4	1	0
608	Urban_hospital	2	1	1	5	3	3	3	3	3	3	3	3	3	3	3	3	2	1	1	0	1	0	1	6	1	1	1	1	1	1	1	1	1	9	36	2	1	2	3	2	1	3	0	0
609	County_level_hospital	2	2	1	4	3	3	3	3	3	3	3	3	3	3	3	3	2	3	2	1	1	0	2	11	1	1	1	1	1	0	1	1	0	7	36	0	2	2	1	1	1	1	1	0
610	County_level_hospital	2	1	1	4	4	4	4	4	4	4	4	4	4	4	4	4	2	1	2	1	3	0	3	12	2	2	2	2	2	2	2	1	1	16	48	0	2	2	2	2	1	1	1	1
611	County_level_hospital	1	1	1	4	4	5	5	5	5	5	5	5	4	5	5	5	1	3	1	0	1	0	2	8	1	1	1	1	1	0	1	1	0	7	58	1	3	2	3	1	1	3	1	0
612	Urban_hospital	2	2	1	4	3	3	3	3	3	3	3	3	3	3	3	3	2	1	0	0	2	1	3	9	1	1	2	2	1	1	1	1	1	11	36	0	1	2	2	2	1	1	1	1
613	County_level_hospital	2	1	1	4	2	5	5	5	5	5	5	5	5	5	4	5	2	2	3	3	2	0	2	14	0	0	0	0	1	1	1	1	1	5	56	1	3	3	2	2	1	3	1	0
614	County_level_hospital	2	1	1	4	4	5	5	5	5	5	5	5	5	5	5	5	1	0	1	0	1	0	1	4	0	0	0	0	0	0	0	0	0	0	59	1	2	2	2	1	1	3	0	0
615	County_level_hospital	2	2	1	4	5	5	5	5	5	5	5	5	5	5	5	5	2	1	1	0	1	0	1	6	1	1	1	1	1	1	1	1	0	8	60	0	2	2	1	1	1	1	0	0
616	County_level_hospital	2	1	2	4	4	5	5	5	5	5	5	5	5	5	4	5	2	1	2	2	1	0	2	10	1	2	2	1	1	1	1	1	1	11	58	1	2	2	2	2	1	4	1	1
617	Urban_hospital	2	1	1	5	5	5	5	2	5	5	5	5	5	5	4	5	2	3	2	0	2	0	2	11	2	1	2	2	2	1	2	2	1	15	56	1	3	3	2	2	1	3	1	1
618	Urban_hospital	2	1	2	5	3	3	3	3	3	3	3	3	3	3	3	3	1	2	1	1	1	0	2	8	2	2	2	2	2	2	2	2	2	18	36	1	1	3	3	2	1	3	1	1
619	County_level_hospital	2	2	1	5	2	4	4	2	4	4	4	4	4	4	4	4	2	3	2	0	2	0	2	11	1	1	2	1	1	1	1	1	1	10	44	0	2	2	2	2	1	1	1	1
620	Urban_hospital	2	1	2	5	3	5	4	4	5	4	4	5	4	5	5	5	2	3	2	1	2	0	3	13	1	1	2	2	1	1	1	1	0	10	53	1	2	3	2	2	1	1	1	1
621	Urban_hospital	2	1	2	4	4	5	5	5	5	5	5	5	5	5	5	5	1	1	1	0	1	0	0	4	1	0	0	0	0	0	0	0	0	1	59	1	2	3	4	2	1	3	0	0
622	Urban_hospital	2	1	2	6	4	5	5	5	5	5	5	5	5	5	4	5	2	2	2	1	2	0	2	11	1	1	1	1	0	2	1	1	0	8	58	1	1	3	4	2	1	2	1	0
623	Urban_hospital	2	1	2	5	3	5	5	4	4	5	4	5	4	5	5	5	1	3	1	0	2	0	2	9	1	2	1	2	1	2	2	1	1	13	54	2	2	3	3	2	1	2	1	1
624	Urban_hospital	2	2	1	6	3	4	5	4	4	4	5	5	5	5	4	4	1	2	2	0	1	1	1	8	1	1	1	1	1	0	0	1	0	6	52	0	2	2	1	2	1	1	1	0
625	Urban_hospital	2	2	2	5	5	5	5	5	4	5	5	5	5	5	5	5	1	1	0	0	1	0	0	3	1	1	1	1	2	0	1	1	0	8	59	1	2	3	2	1	2	1	0	0
626	Urban_hospital	1	1	1	4	3	5	5	5	4	5	4	5	5	4	5	4	1	1	1	0	1	0	2	6	1	1	1	1	1	1	1	1	0	8	54	0	2	3	1	2	1	2	0	0
627	Urban_hospital	2	2	1	4	5	5	5	4	5	5	4	5	5	5	5	5	1	1	2	2	2	0	2	10	1	1	1	1	1	1	1	0	0	7	58	0	1	3	1	2	1	1	1	0
628	Urban_hospital	2	1	2	4	4	4	4	4	4	4	4	4	4	4	4	4	1	3	2	1	2	1	1	11	2	2	2	2	2	2	2	2	2	18	48	1	2	4	3	2	1	3	1	1
629	Urban_hospital	2	2	1	5	3	4	5	5	5	5	4	5	5	5	5	5	2	2	2	0	2	0	3	11	2	2	2	2	2	1	2	1	0	14	56	0	1	2	1	2	1	1	1	1
630	Urban_hospital	2	1	2	6	5	5	5	5	5	5	3	4	4	5	5	5	2	3	2	1	2	0	3	13	1	1	1	1	1	0	0	0	0	5	56	1	2	3	2	2	1	2	1	0
631	Urban_hospital	2	2	1	6	5	5	5	5	5	5	5	5	5	5	5	5	2	3	2	0	2	2	3	14	2	2	3	3	3	1	1	2	0	17	60	0	2	3	1	2	1	1	1	1
632	Urban_hospital	2	1	2	4	3	4	4	4	4	4	3	4	4	4	4	4	1	1	2	0	2	0	3	9	1	1	1	1	2	1	2	1	0	10	46	1	2	3	2	2	1	2	1	1
633	Urban_hospital	2	1	2	5	2	4	4	4	4	4	4	4	4	4	4	4	1	1	1	0	3	0	2	8	1	1	1	1	1	1	1	1	1	9	46	1	2	3	4	2	1	2	1	0
634	Urban_hospital	2	1	2	5	5	5	5	5	5	5	5	5	5	5	5	5	0	0	1	0	1	0	0	2	1	1	0	1	0	0	0	0	0	3	60	1	2	3	3	2	1	2	0	0
635	Urban_hospital	2	1	2	5	4	5	5	5	5	5	5	5	5	5	5	5	3	3	2	1	2	0	3	14	2	2	2	2	2	1	1	1	0	13	59	1	1	3	3	2	1	3	1	1
636	Urban_hospital	2	1	2	2	4	5	5	5	5	5	5	5	5	5	5	5	1	1	0	0	1	0	0	3	1	1	0	0	0	0	0	0	0	2	59	1	2	3	3	2	1	2	0	0
637	Urban_hospital	2	1	3	3	3	5	5	5	4	5	4	5	4	5	3	5	3	3	2	2	1	3	3	17	2	2	3	2	1	1	1	1	0	13	53	1	1	3	3	2	1	3	1	1
638	Urban_hospital	2	2	1	6	4	5	5	4	4	4	4	5	5	5	5	5	3	3	3	3	2	0	3	17	2	2	3	3	2	2	2	2	1	19	55	0	1	2	1	2	1	1	1	1
639	Urban_hospital	2	2	2	5	4	5	5	5	5	5	5	5	5	5	5	5	1	0	1	0	1	0	1	4	1	0	1	1	1	0	0	0	0	4	59	1	1	3	2	2	1	1	0	0
640	Urban_hospital	2	3	2	5	4	4	4	4	5	4	4	4	5	5	5	5	1	1	1	0	1	3	2	9	1	2	1	2	1	0	1	1	0	9	53	1	1	3	3	1	1	2	1	0
641	Urban_hospital	2	2	1	5	4	5	5	5	4	4	5	4	5	5	5	5	1	2	1	0	1	0	2	7	1	1	1	1	0	1	0	0	0	5	56	0	1	3	1	2	1	1	0	0
642	Urban_hospital	2	2	1	6	2	4	4	4	4	4	4	4	4	5	4	5	1	1	1	0	1	0	2	6	1	1	1	1	1	1	1	0	0	7	48	0	1	3	2	2	1	1	0	0
643	Urban_hospital	2	1	1	4	2	5	5	5	5	5	5	5	5	5	5	5	1	2			1	0	1	9	1	1	1	1	1	0	0	0	0	5	57	0	2	3	1	2	1	1	1	0
644	Urban_hospital	2	2	1	6	5	5	5	5	5	5	5	5	5	5	5	5	2	2	2	1	1	0	2	10	1	1	1	1	1	1	1	1	1	9	60	0	2	3	1	2	1	1	1	0
645	Urban_hospital	2	1	1	6	3	4	4	4	4	4	4	4	4	4	3	4	2	3	2	0	1	0	3	11	3	3	3	3	3	3	3	3	1	25	46	0	1	4	1	1	1	2	1	1
646	Urban_hospital	2	2	1	6	3	3	3	3	3	4	3	3	4	4	4	4	2	2	1	3	1	0	2	11	1	1	2	2	2	2	2	2	0	14	41	0	2	3	1	2	1	1	1	1
647	Urban_hospital	2	2	1	5	4	5	5	4	4	4	4	4	4	4	4	4	3	3	1	0	1	0	3	11	2	1	2	3	2	3	3	3	0	19	50	0	3	3	1	2	1	1	1	1
648	Urban_hospital	2	1	1	5	2	4	5	5	2	4	3	5	5	5	5	4	2	2	2	1	1	0	3	11	3	2	2	3	2	2	3	1	0	18	49	0	2	3	2	2	1	2	1	1
649	Urban_hospital	2	1	2	5	5	5	5	5	5	5	5	5	5	5	5	5	0	0	1	0	1	0	3	5	1	1	1	1	1	1	1	1	0	8	60	1	2	3	4	1	1	3	0	0
650	Urban_hospital	1	1	2	6	4	4	4	4	4	5	5	5	4	5	4	5	2	3	2	2	1	0	2	12	1	1	2	1	1	1	1	1	0	9	53	1	2	3	3	2	1	3	1	0
651	Urban_hospital	2	2	1	5	4	5	4	4	2	5	4	5	4	5	4	5	1	2	2	1	2	0	2	10	1	1	1	1	1	1	1	0	0	7	51	0	1	3	1	2	1	1	1	0
652	Urban_hospital	1	2	1	4	4	4	4	4	4	4	4	4	4	4	5	4	1	1	1	0	1	0	1	5	1	1	1	1	1	1	1	1	1	9	49	0	2	3	1	2	2	1	0	0
653	Urban_hospital	2	1	2	5	5	5	5	4	5	5	4	4	4	4	4	4	2	2	1	0	1	0	1	7	2	2	2	1	1	0	2	1	0	11	53	0	1	3	2	2	1	1	0	1
654	Urban_hospital	1	2	1	6	4	5	5	5	5	5	5	5	5	5	5	5	1	2	1	0	2	0	2	8	1	1	1	1	1	1	1	1	1	9	59	0	2	3	1	2	1	1	1	0
655	Urban_hospital	2	1	2	5	4	5	4	4	4	4	4	5	4	5	5	4	2	2	2	0	2	0	3	11	3	3	3	3	3	2	2	1	0	20	52	1	1	3	2	2	2	3	1	1
656	Urban_hospital	2	1	2	6	2	4	5	5	5	5	2	5	5	5	5	5	2	3	1	1	1	0	3	11	1	1	1	2	1	1	1	2	0	10	53	1	2	3	2	2	1	2	1	1
657	Urban_hospital	2	2	1	5	3	5	5	5	5	5	5	5	5	5	5	5	2	3	2	0	1	0	3	11	2	2	3	2	2	2	3	1	0	17	58	1	1	3	1	2	1	1	1	1
658	Urban_hospital	2	1	2	5	3	3	4	4	2	4	2	4	4	4	3	4	1	1	2	2	0	0	1	7	1	2	1	2	0	2	1	1	0	10	41	1	1	3	3	2	1	3	0	1
659	County_level_hospital	2	1	2	6	3	4	4	2	4	5	3	5	4	5	4	4	1	2	1	1	1	0	2	8	1	1	1	2	1	1	1	0	0	8	47	1	1	3	2	2	1	3	1	0
660	Urban_hospital	2	2	1	4	3	3	3	3	3	4	2	3	3	4	3	3	2	1	1	0	2	0	2	8	1	2	1	2	2	2	2	2	0	14	37	0	1	3	1	2	1	1	1	1
661	Urban_hospital	2	1	1	6	3	3	5	2	5	5	5	5	5	5	5	5	2	3	3	3	2	0	3	16	1	1	2	2	2	1	1	1	0	11	53	1	2	2	3	3	1	3	1	1
662	Urban_hospital	2	2	2	6	3	4	4	4	5	4	4	4	4	4	5	5	2	3	2	0	1	0	2	10	1	1	2	1	1	1	1	1	0	9	50	1	1	3	2	2	1	1	1	0
663	Urban_hospital	2	1	2	6	4	4	4	2	3	4	3	4	4	4	4	4	3	3	2	1	2	0	3	14	2	2	3	2	2	2	2	1	1	17	44	1	2	3	2	2	1	1	1	1
664	Urban_hospital	2	1	1	5	3	5	5	5	4	5	4	5	5	5	5	5	2	3	2	2	1	0	3	13	1	1	2	2	1	1	1	2	0	11	56	1	1	3	3	2	1	3	1	1
665	Urban_hospital	2	1	2	5	3	4	5	3	4	4	4	5	5	5	4	5	1	1	2	0	1	0	3	8	1	1	0	1	1	1	0	1	0	6	51	1	1	3	2	2	1	2	1	0
666	Urban_hospital	2	1	2	6	5	4	5	3	4	5	3	4	5	5	4	4	2	1	2	0	1	0	3	9	2	2	1	2	1	2	2	1	0	13	51	2	1	3	4	1	1	3	1	1
667	County_level_hospital	2	2	1	6	4	5	5	5	5	5	5	5	5	5	5	5	1	3	0	0	2	0	2	8	2	1	2	2	1	1	1	0	0	10	59	1	1	2	3	2	1	1	1	1
668	County_level_hospital	2	2	1	6	4	5	5	4	5	5	5	5	5	5	5	5	3	3	2	2	3	0	3	16	2	2	3	3	3	2	3	2	1	21	58	0	1	3	1	2	1	1	1	1
669	Urban_hospital	2	2	1	6	5	5	5	1	5	5	5	5	5	5	5	5	1	1	2	0	2	0	2	8	1	1	1	2	1	1	0	0	0	7	56	0	2	2	1	2	1	1	1	0
670	County_level_hospital	2	2	1	4	5	5	5	5	5	5	5	4	5	5	5	5	2	3	2	0	1	0	2	10	1	1	1	1	1	0	1	1	0	7	59	0	1	2	1	3	1	1	1	0
671	County_level_hospital	2	1	1	4	3	3	3	3	3	3	3	3	3	3	3	3	1	0	2	0	1	0	2	6	2	2	2	2	2	2	2	2	2	18	36	0	1	3	2	2	1	4	0	1
672	Urban_hospital	2	2	1	5	4	5	5	5	5	5	5	5	5	5	5	5	2	3	1	0	1	0	1	8	0	1	1	0	0	1	0	0	0	3	59	0	2	2	1	3	1	1	1	0
673	Urban_hospital	1	2	1	5	5	5	5	5	5	5	4	4	3	4	5	5	2	2	2	2	1	0	2	11	1	1	3	3	2	2	2	0	0	14	55	1	1	3	2	2	1	1	1	1
674	Urban_hospital	2	1	2	6	4	4	4	4	2	4	3	5	4	4	5	4	3	2	2	3	2	0	3	15	2	2	3	2	3	3	3	2	0	20	47	1	2	3	3	2	1	3	1	1
675	Urban_hospital	2	2	1	5	4	5	5	5	5	5	5	5	5	5	5	5	2	2	1	0	1	0	2	8	1	1	1	1	1	0	1	1	1	8	59	0	1	3	1	1	1	1	1	0
676	County_level_hospital	2	2	2	6	3	5	5	4	5	5	5	5	5	5	5	5	2	3	2	2	1	0	2	12	1	1	2	1	1	0	1	0	0	7	57	0	1	2	2	2	1	1	1	0
677	Urban_hospital	2	1	2	6	5	5	5	1	5	5	5	5	5	5	5	5	2	3	2	0	2	3	2	14	0	1	2	1	1	0	0	0	0	5	56	1	1	3	3	2	1	2	1	0
678	Urban_hospital	2	1	2	6	2	4	5	5	3	5	3	5	5	5	4	5	2	3	2	3	3	3	3	19	2	1	2	3	2	2	2	2	2	18	51	1	1	3	2	2	1	1	1	1
679	Urban_hospital	2	2	1	6	4	5	5	5	5	5	4	5	5	5	5	5	1	1	2	0	0	0	1	5	1	1	1	1	1	0	1	0	0	6	58	0	1	3	1	2	1	1	0	0
680	Urban_hospital	2	1	2	5	5	5	5	5	5	5	5	5	4	5	5	5	1	2	2	2	2	0	2	11	1	1	1	1	1	1	1	1	0	8	59	1	2	3	2	2	1	3	1	0
681	Urban_hospital	2	1	2	4	4	5	5	4	4	4	5	5	5	5	5	5	2	1	1	0	1	0	2	7	1	1	1	1	1	1	2	1	0	9	56	1	2	3	2	2	1	1	0	0
682	County_level_hospital	2	1	2	6	3	4	4	4	4	4	4	4	4	4	4	4	1	2	1	2	1	0	1	8	1	1	1	1	1	1	1	0	0	7	47	1	1	2	2	2	1	3	1	0
683	County_level_hospital	2	1	1	6	5	5	5	5	5	5	5	5	5	5	5	5	2	2	1	1	1	0	2	9	0	1	1	1	0	1	0	0	0	4	60	1	1	2	3	2	1	1	1	0
684	County_level_hospital	2	2	1	6	2	5	5	5	5	5	4	5	5	5	5	5	2	3	3	3	2	0	2	15	1	1	1	1	1	0	1	0	0	6	56	0	2	2	2	2	1	1	1	0
685	County_level_hospital	2	1	2	5	3	4	5	2	4	5	2	5	5	5	5	5	1	0	2	0	0	0	2	5	2	2	1	2	2	3	1	0	0	13	50	1	3	2	3	2	1	3	0	1
686	County_level_hospital	2	1	1	4	4	4	4	4	4	5	4	5	5	5	4	5	1	1	2	0	1	0	2	7	1	1	1	1	0	1	1	1	1	8	53	1	2	2	3	2	1	4	0	0
687	County_level_hospital	2	2	1	4	3	5	5	5	5	5	5	5	5	5	5	5	1	1	0	0	1	0	1	4	0	1	1	1	1	1	1	1	0	7	58	0	2	3	1	2	1	1	0	0
688	County_level_hospital	2	1	2	6	5	5	5	5	5	5	5	5	5	5	5	5	1	3	2	0	3	0	3	12	3	3	3	3	3	3	3	3	3	27	60	1	3	3	3	2	1	3	1	1
689	County_level_hospital	2	1	1	5	4	5	5	4	4	5	4	5	5	5	5	5	2	2	2	0	2	0	2	10	1	1	1	2	1	1	1	1	0	9	56	0	2	3	2	3	1	4	1	0
690	County_level_hospital	2	1	2	5	4	5	5	5	5	5	5	5	5	5	5	5	3	3	2	1	2	0	3	14	1	1	2	2	1	2	1	1	0	11	59	1	2	3	3	1	1	3	1	1
691	County_level_hospital	2	1	1	5	4	5	5	5	5	5	5	5	5	5	5	5	0	2	0	0	1	0	0	3	1	1	0	0	0	1	0	0	0	3	59	1	3	3	3	1	1	3	0	0
692	County_level_hospital	2	2	1	4	4	4	4	4	4	4	4	4	4	4	4	4	3	3	1	0	2	0	2	11	1	1	1	1	1	1	2	1	0	9	48	1	2	3	2	2	1	1	1	0
693	County_level_hospital	2	1	1	5	3	5	5	4	5	5	4	5	5	5	5	5	2	3	2	1	1	0	2	11	1	1	1	1	1	0	1	0	0	6	56	1	3	3	3	1	1	3	1	0
694	County_level_hospital	2	2	2	5	3	5	5	5	5	5	5	5	4	5	5	5	1	0	2	1	1	0	1	6	1	1	1	1	1	1	1	1	0	8	57	1	2	3	2	2	1	1	0	0
695	County_level_hospital	2	1	3	5	5	5	5	5	5	5	5	5	5	5	5	5	1	2	2	2	1	0	1	9	1	1	1	0	2	2	3	0	0	10	60	2	2	3	4	2	1	2	1	1
696	County_level_hospital	2	1	2	4	4	4	4	4	4	4	4	4	4	4	4	4	1	2	0	0	1	0	1	5	1	1	1	1	1	1	1	1	1	9	48	2	2	3	4	2	1	3	0	0
697	County_level_hospital	2	1	2	2	5	5	5	5	5	5	5	5	5	5	5	5	0	1	3	3	0	0	0	7	2	2	2	2	2	2	2	2	0	16	60	1	3	3	3	3	1	4	0	1
698	County_level_hospital	2	1	1	4	3	5	5	5	5	5	5	5	5	5	5	5	2	2	2	1	1	0	1	9	1	2	2	3	3	2	2	1	1	17	58	1	2	2	1	1	1	2	1	1
699	County_level_hospital	2	2	1	5	3	4	4	4	3	4	4	4	4	4	4	4	1	3	2	0	2	1	3	12	2	2	2	2	2	2	2	1	1	16	46	0	2	3	2	1	1	1	1	1
700	County_level_hospital	2	1	1	4	3	5	4	4	4	4	4	4	5	5	4	5	2	3	2	1	1	0	1	10	1	1	1	1	1	1	1	0	0	7	51	1	3	3	3	1	1	2	1	0
701	County_level_hospital	2	2	1	5	4	4	4	4	4	4	4	4	4	4	4	4	2	3	2	3	2	0	3	15	1	1	1	1	1	1	1	1	1	9	48	0	2	2	1	1	1	1	1	0
702	County_level_hospital	2	1	2	5	3	5	5	4	4	5	5	5	5	5	5	5	1	1	1	0	2	0	2	7	1	1	1	1	1	1	1	1	0	8	56	1	2	3	3	2	1	3	0	0
703	County_level_hospital	2	1	2	5	3	4	5	5	5	4	3	5	4	5	5	5	2	2	2	1	1	0	2	10	1	0	1	2	1	0	0	0	0	5	53	1	2	2	3	2	1	3	1	0
704	County_level_hospital	2	2	1	4	2	2	2	2	2	2	2	2	2	2	2	2	1	1	0	0	1	0	0	3	1	0	1	1	1	1	1	1	1	8	24	0	2	2	1	1	1	1	0	0
705	County_level_hospital	2	1	1	4	3	5	5	4	4	4	4	4	4	4	5	4	1	2	2	0	1	0	1	7	1	1	1	2	1	0	2	1	0	9	50	1	2	3	2	1	1	3	0	0
706	County_level_hospital	1	1	1	4	5	5	5	4	5	5	5	5	5	5	4	5	0	1	1	0	0	0	1	3	0	0	0	0	1	0	1	0	0	2	58	0	3	2	2	1	1	2	0	0
707	County_level_hospital	2	1	1	5	2	5	5	5	5	5	2	5	5	5	5	5	2	3	2	0	2	0	1	10	2	1	3	3	0	1	3	3	0	16	54	1	3	2	3	2	1	2	1	1
708	Urban_hospital	2	2	1	4	5	5	5	5	5	5	5	5	5	5	5	5	0	0	2	2	0	0	0	4	1	1	1	1	1	1	1	1	0	8	60	1	2	2	2	2	1	1	0	0
709	County_level_hospital	2	1	1	5	3	5	5	5	5	5	5	5	5	5	5	5	2	1	2	2	1	0	2	10	1	1	1	1	1	1	0	1	0	7	58	1	2	3	2	2	1	2	1	0
710	County_level_hospital	2	1	1	4	3	3	3	3	3	3	3	3	3	3	3	3	2	3	0	0	2	1	1	9	1	1	1	1	1	1	1	1	1	9	36	1	2	3	2	1	1	3	1	0
711	County_level_hospital	2	1	1	4	3	5	4	4	4	4	4	4	4	4	5	4	3	3	2	0	1	0	2	11	1	1	3	3	2	2	1	1	0	14	49	0	2	3	1	1	1	1	1	1
712	County_level_hospital	2	2	1	4	3	1	5	5	5	4	4	4	5	4	5	5	2	1	2	0	1	0	1	7	1	1	1	1	1	1	1	1	0	8	50	0	2	2	2	2	1	1	0	0
713	County_level_hospital	2	1	1	3	5	5	5	5	5	5	5	5	5	5	5	5	1	2	2	3	1	0	2	11	1	1	1	1	1	1	1	1	0	8	60	1	3	3	2	2	1	3	1	0
714	County_level_hospital	2	1	1	4	2	5	5	5	5	5	5	5	5	5	5	5	0	2	2	0	1	0	2	7	1	1	1	1	1	1	1	1	1	9	57	1	2	3	3	1	1	3	0	0
715	County_level_hospital	2	1	2	4	3	5	5	5	5	5	5	5	5	5	5	5	1	2	2	2	2	0	2	11	1	1	1	1	1	1	1	1	0	8	58	1	2	2	1	2	1	3	1	0
716	County_level_hospital	2	1	1	4	3	5	5	5	5	5	4	5	2	5	5	5	2	3	1	0	3	1	2	12	1	1	1	2	1	1	1	1	1	10	54	1	3	2	3	1	1	2	1	1
717	County_level_hospital	2	2	1	5	4	4	4	4	4	4	4	4	4	5	4	5	2	2	2	0	1	0	2	9	2	1	2	1	2	1	1	1	0	11	50	0	2	2	1	1	1	1	1	1
718	County_level_hospital	2	2	1	4	5	5	5	5	5	5	5	5	5	5	5	5	1	1	2	0	1	0	1	6	2	2	2	2	2	2	2	2	0	16	60	0	2	2	1	1	1	1	0	1
719	County_level_hospital	2	2	1	4	3	5	5	5	5	5	5	5	5	5	5	5	2	2	2	0	2	0	2	10	1	1	1	1	1	1	1	1	1	9	58	0	2	2	1	2	1	1	1	0
720	County_level_hospital	2	1	1	4	3	3	3	4	2	2	4	5	4	5	5	5	0	1	1	0	1	0	3	6	1	0	0	0	0	0	0	0	0	1	45	1	2	2	2	1	1	4	0	0
721	County_level_hospital	2	1	1	5	2	5	5	5	5	5	5	5	5	5	5	5	2	2	1	0	1	0	2	8	1	1	2	2	1	1	1	1	1	11	57	0	2	3	2	1	1	1	1	1
722	County_level_hospital	2	2	1	5	4	4	3	4	4	4	3	4	4	4	4	4	2	2	2	0	3	0	3	12	3	2	3	3	3	3	3	2	1	23	46	1	2	3	3	2	1	1	1	1
723	County_level_hospital	2	1	2	5	5	5	5	5	5	5	4	5	5	5	5	5	2	2	2	0	1	0	1	8	1	1	1	1	1	1	1	1	1	9	59	1	2	3	3	2	1	3	1	0
724	County_level_hospital	2	1	1	4	4	5	5	4	5	5	5	5	5	5	5	5	0	2	0	0	1	0	1	4	1	1	1	1	1	1	0	0	0	6	58	1	3	3	2	1	1	3	0	0
725	County_level_hospital	2	1	1	4	3	5	5	5	5	5	5	5	5	5	5	5	2	2	0	0	1	0	1	6	1	1	1	1	1	1	1	1	1	9	58	0	2	3	1	2	1	1	0	0
726	County_level_hospital	1	1	1	5	2	2	2	3	2	2	3	3	2	3	3	2	2	3	3	1	2	0	1	12	2	1	2	0	0	1	1	1	1	9	29	0	2	2	1	2	1	1	1	0
727	County_level_hospital	2	1	1	4	4	4	4	4	4	4	4	4	4	4	4	4	3	1	1	0	2	0	3	10	2	1	3	3	2	2	2	2	0	17	48	1	2	3	2	1	1	2	1	1
728	County_level_hospital	2	3	2	5	2	2	2	2	2	2	2	2	2	2	2	2	2	2	2	0	2	0	2	10	1	1	2	1	1	1	1	1	1	10	24	1	2	3	3	3	1	2	1	1
729	County_level_hospital	2	1	2	4	4	5	5	5	5	5	4	5	5	5	5	5	1	0	2	2	1	0	3	9	2	2	1	3	2	2	2	2	0	16	58	1	2	3	2	2	1	3	1	1
730	County_level_hospital	2	2	1	4	5	5	5	4	5	5	5	5	5	5	5	5	2	2	2	0	0	0	2	8	1	1	1	1	1	1	1	0	0	7	59	0	3	3	2	1	1	1	1	0
731	County_level_hospital	2	3	1	4	3	4	4	4	4	4	4	4	4	4	4	4	2	3	2	0	2	3	3	15	1	1	1	1	1	1	1	1	1	9	47	1	2	3	1	2	1	2	1	0
732	County_level_hospital	2	1	1	5	3	5	4	3	4	2	4	5	1	4	5	5	1	1	2	2	0	0	1	7	1	2	0	1	0	1	0	0	0	5	45	1	1	2	3	2	2	3	0	0
733	County_level_hospital	2	1	2	5	4	5	5	4	4	5	4	5	5	5	5	5	1	1	2	0	1	0	1	6	2	1	1	1	2	1	0	0	0	8	56	1	3	3	2	2	1	3	0	0
734	County_level_hospital	2	2	1	6	5	5	5	4	5	5	5	5	5	5	4	5	1	1	2	0	1	0	0	5	0	0	1	1	1	0	1	0	0	4	58	0	2	3	2	2	1	1	0	0
735	County_level_hospital	2	2	1	6	3	4	4	4	4	4	3	4	4	5	5	4	2	3	2	0	1	2	2	12	2	2	2	2	2	2	2	2	0	16	48	0	2	2	1	2	1	1	1	1
736	County_level_hospital	1	1	1	6	4	4	4	4	4	4	4	4	4	4	4	4	3	3	3	0	3	3	3	18	2	2	2	2	2	2	2	2	2	18	48	1	3	2	2	2	1	2	1	1
737	County_level_hospital	2	1	1	6	4	5	5	5	5	5	5	5	5	5	5	5	1	2	3	3	1	0	1	11	1	1	1	1	1	0	0	0	0	5	59	3	1	1	5	2	1	2	1	0
738	County_level_hospital	2	1	1	5	3	4	4	3	4	4	4	5	5	5	5	5	2	3	2	0	2	2	2	13	1	1	2	1	1	1	1	1	0	9	51	0	2	2	1	2	1	2	1	0
739	County_level_hospital	2	1	1	6	3	4	5	5	5	5	4	5	5	5	5	5	1	2	2	2	1	0	0	8	0	0	0	0	0	0	0	0	0	0	56	1	2	3	3	2	1	3	1	0
740	County_level_hospital	2	1	1	5	4	5	5	5	4	4	3	5	4	5	5	5	2	2	2	2	1	0	2	11	1	1	3	1	2	1	1	1	0	11	54	0	2	2	1	2	1	2	1	1
741	County_level_hospital	2	2	1	4	3	3	3	3	3	3	3	3	3	3	3	3	1	3	3	3	2	0	2	14	1	1	1	1	1	1	1	1	1	9	36	1	1	3	4	3	1	1	1	0
742	Urban_hospital	2	2	1	5	3	4	4	3	4	4	3	4	4	4	4	4	2	3	2	2	2	0	2	13	2	2	2	2	2	2	2	2	1	17	45	0	2	3	2	3	1	1	1	1
743	Urban_hospital	2	2	2	4	1	4	4	5	4	5	1	5	4	5	5	5	3	3	2	0	2	3	2	15	3	3	3	3	0	0	1	0	1	14	48	1	2	3	3	1	1	1	1	1
744	Urban_hospital	2	1	2	4	3	4	5	4	4	5	4	4	4	4	4	4	1	0	2	1	2	0	3	9	1	1	1	1	1	0	0	0	0	5	49	1	1	2	3	1	1	4	1	0
745	Urban_hospital	2	1	3	3	3	2	3	4	4	4	4	4	4	4	5	5	1	0	1	0	0	0	1	3	2	1	1	1	2	2	1	2	1	13	46	2	2	3	4	2	2	3	0	1
746	Urban_hospital	2	1	1	4	5	3	3	3	3	3	4	3	4	3	3	3	0	0	2	2	0	0	2	6	2	1	1	2	1	2	2	2	0	13	40	0	3	3	1	1	2	1	0	1
747	Urban_hospital	2	2	2	4	4	5	5	5	5	5	5	5	5	5	5	5	2	3	2	0	1	0	3	11	2	2	2	2	2	1	2	2	2	17	59	1	1	4	1	1	1	1	1	1
748	Urban_hospital	2	2	1	4	4	4	4	4	4	5	4	4	4	5	4	5	2	2	2	0	2	0	3	11	3	2	2	3	1	1	1	1	0	14	51	0	1	2	1	1	2	1	1	1
749	Urban_hospital	2	2	1	4	5	5	5	5	5	5	5	5	5	5	5	5	1	1	1	0	1	0	1	5	1	1	1	1	1	1	1	1	1	9	60	0	1	2	1	2	1	1	0	0
750	Urban_hospital	2	1	2	5	3	5	5	5	5	5	5	5	5	5	5	5	1	2	2	1	1	2	1	10	3	1	1	1	1	1	1	1	1	11	58	2	1	3	3	1	1	2	1	1
751	Urban_hospital	2	1	2	4	4	5	5	5	5	5	5	5	5	5	5	5	1	1	2	0	1	0	1	6	1	1	1	2	1	1	1	1	0	9	59	1	1	3	3	1	1	2	0	0
752	Urban_hospital	2	1	2	4	3	5	5	5	5	5	4	5	5	5	5	5	1	1	0	0	1	0	1	4	0	0	0	0	0	0	0	0	0	0	57	1	1	2	3	1	2	3	0	0
753	Urban_hospital	2	1	3	3	5	5	5	5	5	5	5	5	5	5	4	5	1	1	1	0	1	0	2	6	1	1	1	1	1	1	1	1	0	8	59	1	1	3	3	1	2	3	0	0
754	Urban_hospital	2	2	2	5	3	4	4	4	4	4	4	4	5	4	4	5	2	3	2	2	1	0	1	11	0	0	1	0	0	0	0	0	0	1	49	1	3	3	4	1	2	1	1	0
755	Urban_hospital	2	2	1	5	5	5	5	5	5	5	5	5	5	5	5	5	1	1	1	0	0	0	2	5	1	0	1	0	0	0	0	0	0	2	60	0	1	2	1	2	2	1	0	0
756	Urban_hospital	2	2	1	4	5	5	5	5	5	5	5	5	4	5	5	5	1	1	2	3	2	0	0	9	1	1	1	1	1	1	1	1	0	8	59	0	1	1	1	1	1	1	1	0
757	Urban_hospital	2	2	2	4	5	5	5	4	4	5	2	5	3	5	5	5	3	3	2	0	2	1	3	14	2	1	3	2	2	1	2	2	0	15	53	0	1	3	1	1	2	1	1	1
758	Urban_hospital	2	1	3	5	1	5	5	5	5	5	5	5	5	5	5	5	1	1	1	0	1	0	1	5	1	1	1	1	0	1	1	1	0	7	56	2	1	3	5	1	1	2	0	0
759	Urban_hospital	1	2	1	4	4	5	5	3	4	4	2	5	5	5	5	5	2	2	2	0	1	0	3	10	1	3	1	2	1	3	2	3	0	16	52	3	1	2	1	1	2	1	1	1
760	Urban_hospital	2	2	1	6	3	4	4	4	4	4	3	4	4	5	4	4	1	3	2	2	1	2	2	13	1	1	1	1	1	0	1	0	0	6	47	0	1	4	1	2	1	1	1	0
761	Urban_hospital	2	2	1	4	4	5	4	4	4	4	4	4	4	5	4	4	2	2	2	0	2	0	2	10	1	2	2	2	2	2	2	2	0	15	50	0	2	3	1	2	1	1	1	1
762	Urban_hospital	2	2	2	5	2	2	2	2	2	2	2	2	2	2	2	2	2	2	2	1	2	0	1	10	3	1	2	2	1	1	1	1	1	13	24	1	1	3	2	1	1	1	1	1
763	Urban_hospital	2	2	1	4	4	5	4	5	5	5	4	4	5	5	5	5	2	2	1	0	1	0	2	8	1	1	1	2	1	0	1	0	0	7	56	0	1	3	1	1	2	1	1	0
764	Urban_hospital	2	1	2	6	3	5	5	5	4	4	4	5	5	5	5	5	1	0	2	0	2	0	1	6	2	2	2	2	2	2	2	2	1	17	55	2	1	3	4	1	2	3	0	1
765	Urban_hospital	2	1	2	5	3	4	4	4	4	4	4	4	5	4	4	4	3	3	2	0	2	0	3	13	2	2	3	3	3	2	2	2	2	21	48	0	1	3	2	2	1	1	1	1
766	Urban_hospital	2	1	1	5	2	4	3	5	5	5	5	5	5	5	5	5	1	2	1	0	1	0	2	7	0	1	2	1	1	0	0	0	1	6	54	0	1	2	1	1	2	2	0	0
767	Urban_hospital	2	2	1	4	3	4	5	3	5	5	5	5	5	5	5	5	2	2	2	0	2	0	3	11	2	3	2	2	2	2	2	2	0	17	55	0	1	2	1	1	2	1	1	1
768	Urban_hospital	2	1	2	4	2	5	4	4	4	4	3	4	5	5	4	5	2	3	2	0	1	0	2	10	1	1	1	1	1	0	1	0	0	6	49	0	1	3	2	1	2	1	1	0
769	Urban_hospital	2	1	1	4	2	5	5	5	5	5	5	5	5	5	5	5	1	2	1	0	1	0	2	7	1	1	1	1	1	1	1	1	0	8	57	1	1	3	2	1	2	3	0	0
770	Urban_hospital	2	1	2	4	5	5	5	5	5	5	5	5	5	5	5	5	1	1	1	0	1	0	1	5	1	1	0	0	0	0	0	0	0	2	60	1	1	3	4	2	1	3	0	0
771	Urban_hospital	2	1	2	4	5	5	5	5	5	5	5	5	5	5	5	5	2	3	2	0	2	2	3	14	1	1	1	2	2	1	2	1	0	11	60	1	1	3	4	1	1	2	1	1
772	Urban_hospital	2	2	1	5	3	5	5	5	5	5	3	5	5	5	5	5	1	2	2	2	2	0	3	12	2	1	2	2	2	2	1	1	1	14	56	0	1	2	1	1	1	1	1	1
773	Urban_hospital	2	2	1	5	3	4	4	4	4	4	3	4	4	5	5	5	2	3	2	2	2	0	2	13	2	2	1	1	1	2	1	1	0	11	49	0	2	3	1	2	1	1	1	1
774	Urban_hospital	2	1	2	5	4	5	5	5	5	5	5	5	5	5	5	5	2	3	2	2	1	0	1	11	0	0	0	0	0	0	0	0	0	0	59	0	1	3	2	2	2	2	1	0
775	Urban_hospital	2	1	2	4	2	5	5	5	4	5	5	5	5	5	5	5	0	0	0	0	1	0	2	3	1	1	1	1	1	1	1	1	0	8	56	0	1	2	2	2	1	1	0	0
776	Urban_hospital	2	1	2	4	4	5	5	5	5	5	5	5	5	5	5	5	2	3	2	0	1	1	1	10	1	1	1	1	1	1	1	1	0	8	59	1	1	3	3	2	1	3	1	0
777	Urban_hospital	2	1	1	4	2	4	4	4	4	5	4	5	5	5	4	5	2	2	2	0	1	0	2	9	1	1	1	1	2	1	1	0	0	8	51	0	1	3	2	2	2	2	1	0
778	Urban_hospital	2	2	1	4	5	5	5	5	5	5	5	5	5	5	5	5	1	2	1	0	1	0	1	6	0	0	1	1	0	0	0	0	0	2	60	0	1	3	2	1	2	1	0	0
779	Urban_hospital	2	1	1	4	5	5	5	5	5	5	5	5	5	5	5	5	1	0	0	0	1	0	0	2	1	0	0	0	0	0	0	0	0	1	60	0	1	2	1	1	2	2	0	0
780	Urban_hospital	2	1	1	4	5	5	4	5	5	5	5	5	5	5	5	5	1	1	2	2	1	0	1	8	1	1	1	1	1	1	1	1	0	8	59	1	1	2	2	2	2	1	1	0
781	Urban_hospital	2	1	1	4	3	5	5	5	4	5	5	5	5	5	5	5	1	2	2	2	1	0	1	9	2	1	1	2	2	1	1	1	0	11	57	0	1	1	2	1	2	2	1	1
782	Urban_hospital	2	2	1	4	3	5	4	4	5	5	2	5	5	5	5	5	3	3	2	2	1	0	2	13	1	1	3	1	1	1	2	1	0	11	53	0	1	3	1	1	1	1	1	1
783	Urban_hospital	2	1	2	4	3	4	4	3	4	4	4	3	1	3	5	4	1	2	2	0	2	0	3	10	1	1	1	1	1	1	1	1	1	9	42	1	1	3	3	1	2	2	1	0
784	Urban_hospital	2	2	2	4	3	5	5	4	4	5	5	5	5	5	5	5	2	2	2	0	2	0	2	10	2	2	2	2	1	1	2	0	0	12	56	0	1	3	2	1	1	1	1	1
785	Urban_hospital	1	2	1	4	3	4	4	4	4	4	4	4	5	4	4	4	2	1	2	1	1	0	3	10	1	2	1	1	1	1	1	1	1	10	48	0	1	3	1	1	1	1	1	1
786	Urban_hospital	2	1	1	4	5	5	5	4	4	3	3	5	2	3	4	5	1	3	2	0	2	0	2	10	2	1	2	1	1	2	1	1	0	11	48	1	1	2	4	1	1	3	1	1
787	Urban_hospital	2	1	1	4	4	4	4	4	4	4	4	4	4	4	4	4	1	2	1	0	1	0	1	6	1	1	2	2	1	1	1	1	1	11	48	1	1	3	2	1	1	1	0	1
788	Urban_hospital	2	2	1	4	3	4	5	4	4	4	4	4	5	5	4	5	2	2	2	0	1	0	2	9	1	1	2	2	2	1	1	1	0	11	51	0	1	2	1	1	1	1	1	1
789	Urban_hospital	2	1	1	4	4	4	4	3	4	4	4	5	4	4	4	4	2	3	2	0	1	2	2	12	1	1	1	1	1	1	1	1	1	9	48	1	1	2	1	1	1	3	1	0
790	Urban_hospital	2	1	2	5	3	5	5	5	5	5	4	5	5	5	5	5	2	3	3	3	2	0	2	15	1	0	0	0	0	0	0	0	0	1	57	1	1	3	2	1	2	3	1	0
791	Urban_hospital	2	1	1	4	3	3	3	3	3	5	4	3	3	5	3	3	2	3	1	0	2	0	3	11	2	2	2	2	2	2	2	2	0	16	41	0	2	3	1	2	1	1	1	1
792	Urban_hospital	2	1	3	4	3	4	5	5	5	5	5	5	5	5	5	5	2	3	2	0	2	1	1	11	1	1	1	1	1	0	0	0	0	5	57	1	1	3	4	1	2	3	1	0
793	Urban_hospital	2	1	1	4	4	5	5	1	5	5	5	5	5	5	5	5	1	3	1	0	1	0	1	7	1	1	0	1	1	0	0	0	0	4	55	0	1	3	2	1	2	2	0	0
794	Urban_hospital	2	2	1	3	4	4	4	3	4	4	4	4	4	4	5	5	2	2	1	0	1	0	2	8	1	1	1	1	1	1	1	1	0	8	49	0	1	3	2	2	1	1	1	0
795	Urban_hospital	2	1	2	4	4	4	5	5	4	4	4	4	5	5	4	4	3	1	2	0	2	0	3	11	2	1	2	2	1	0	1	0	0	9	52	1	1	3	2	1	1	3	1	0
796	Urban_hospital	2	1	2	4	2	5	5	5	5	5	5	5	5	5	5	5	2	2	2	0	1	0	2	9	2	1	1	2	1	1	2	1	0	11	57	1	1	3	3	1	1	2	1	1
797	Urban_hospital	2	1	2	4	5	5	4	5	4	4	5	5	3	5	5	5	2	3	2	0	2	0	3	12	1	2	3	1	1	1	1	1	0	11	55	1	1	3	3	2	1	2	1	1
798	Urban_hospital	2	1	1	4	5	5	5	5	5	5	5	5	5	5	5	5	1	3	2	0	1	0	0	7	1	1	1	1	1	1	0	0	0	6	60	0	1	3	1	1	1	2	0	0
799	Urban_hospital	2	1	2	5	3	5	5	4	4	5	4	5	5	4	5	5	1	2	1	1	1	0	2	8	1	1	1	1	1	1	1	1	0	8	54	1	1	3	3	2	2	1	1	0
800	Urban_hospital	2	1	2	3	5	5	5	4	5	5	5	5	5	5	5	5	2	2	2	0	1	0	2	9	1	1	2	2	1	1	1	1	0	10	59	1	2	3	4	1	1	2	1	1
801	Urban_hospital	2	2	1	4	4	4	4	4	4	4	4	4	4	4	4	4	1	3	2	0	1	0	2	9	1	1	1	1	1	1	1	1	1	9	48	0	1	3	1	2	2	1	1	0
802	Urban_hospital	2	1	2	4	3	4	5	5	4	5	5	5	5	5	4	5	1	2	2	0	1	0	2	8	1	1	1	1	1	1	1	0	0	7	55	1	2	3	3	2	1	3	1	0
803	Urban_hospital	2	1	2	5	1	5	5	5	4	5	4	5	5	4	5	5	1	2	1	2	1	0	2	9	0	1	2	1	1	1	1	0	0	7	53	1	1	3	2	2	2	1	1	0
804	Urban_hospital	2	1	2	4	2	5	4	4	4	4	4	4	5	5	5	5	2	3	2	2	2	0	2	13	1	1	1	1	1	1	1	1	0	8	51	1	1	3	3	1	2	2	1	0
805	Urban_hospital	2	1	2	4	2	5	5	5	5	5	5	5	5	5	5	5	1	1	1	0	0	0	2	5	0	0	0	1	0	1	1	1	1	5	57	1	1	2	3	2	1	3	0	0
806	County_level_hospital	2	1	1	5	1	5	5	4	4	5	5	5	5	5	5	5	2	0	0	0	1	0	1	4	1	1	0	1	0	0	0	0	0	3	54	0	1	3	1	1	1	1	0	0
807	County_level_hospital	1	1	1	4	5	5	5	5	5	5	5	5	5	5	5	5	1	1	1	0	1	0	0	4	1	1	0	1	1	0	0	0	0	4	60	1	1	3	3	2	1	3	0	0
808	County_level_hospital	2	1	1	5	3	5	4	4	4	5	5	5	5	5	4	5	2	2	1	1	2	0	3	11	1	1	3	2	2	3	1	0	1	14	54	0	1	3	2	1	1	2	1	1
809	County_level_hospital	2	2	1	5	4	5	4	5	5	5	5	5	5	5	5	5	1	2	2	1	2	0	2	10	1	1	1	1	1	1	1	1	0	8	58	0	1	3	1	2	1	1	1	0
810	Urban_hospital	2	2	1	5	3	5	5	5	5	5	5	5	5	5	5	5	2	2	2	0	2	0	3	11	1	1	1	1	1	1	1	1	0	8	58	0	2	2	1	2	1	1	1	0
811	County_level_hospital	2	1	3	4	5	5	5	5	5	5	5	5	5	5	5	5	1	0	2	1	1	0	0	5	0	0	0	0	0	0	1	1	0	2	60	2	1	3	5	2	1	2	0	0
812	Urban_hospital	2	2	1	4	2	5	4	5	5	5	5	5	5	5	5	5	1	1	1	0	1	0	1	5	0	0	1	0	1	1	0	0	0	3	56	0	3	2	1	2	1	1	0	0
813	Urban_hospital	2	2	1	5	5	5	5	5	5	5	5	5	5	5	5	5	0	1	2	0	0	0	1	4	1	1	1	1	1	1	1	1	0	8	60	0	1	2	1	2	1	1	0	0
814	Urban_hospital	2	1	1	5	3	4	4	3	3	3	3	3	3	3	3	3	1	2	1	0	2	0	1	7	2	2	2	2	1	2	2	2	2	17	38	0	1	2	2	2	1	3	0	1
815	County_level_hospital	2	1	3	5	5	5	5	5	5	5	5	5	5	5	5	5	0	1	0	0	0	0	0	1	1	1	0	3	0	1	0	0	0	6	60	2	2	3	5	2	1	3	0	0
816	Urban_hospital	2	1	3	4	3	5	5	5	5	5	4	5	4	5	5	5	3	2	2	1	2	0	3	13	1	1	1	1	1	1	0	1	0	7	56	1	1	3	4	2	1	2	1	0
817	Urban_hospital	2	2	1	5	4	5	5	4	5	5	4	5	5	5	5	5	0	3	2	0	1	0	3	9	2	2	1	2	2	1	1	2	0	13	57	1	1	3	2	2	1	1	1	1
818	County_level_hospital	2	1	2	5	4	5	5	2	5	5	5	5	5	5	5	5	2	3	1	0	1	0	0	7	0	1	1	1	0	1	1	1	0	6	56	1	1	3	3	2	1	3	0	0
819	Urban_hospital	2	1	1	4	4	5	5	4	5	5	5	5	4	5	5	5	1	1	0	0	1	0	1	4	1	0	0	1	0	0	0	0	0	2	57	1	1	3	3	2	1	3	0	0
820	County_level_hospital	2	1	2	5	3	4	4	3	5	5	3	5	2	3	5	4	2	3	2	0	2	0	2	11	1	1	2	2	1	1	3	1	0	12	46	1	2	3	2	3	1	2	1	1
821	County_level_hospital	2	1	1	5	3	5	5	5	5	5	3	5	5	5	5	5	0	1	1	0	1	0	2	5	1	1	1	1	1	0	1	1	1	8	56	1	2	3	3	2	1	3	0	0
822	County_level_hospital	2	1	2	4	4	5	5	5	5	5	4	5	5	5	4	5	2	3	1	0	2	0	1	9	1	1	2	1	2	1	1	1	1	11	57	1	1	3	4	2	1	3	1	1
823	Urban_hospital	2	2	2	4	4	5	5	3	5	5	5	5	5	5	5	5	2	1	2	1	2	0	3	11	2	2	2	2	2	1	2	2	1	16	57	1	2	3	3	1	1	1	1	1
824	County_level_hospital	2	1	2	4	4	4	4	4	4	4	4	4	4	5	5	5	1	1	1	0	1	0	1	5	1	1	1	1	0	0	1	0	0	5	51	2	1	3	4	2	1	2	0	0
825	County_level_hospital	2	1	2	5	2	4	4	4	4	4	4	4	4	4	4	4	2	3	2	3	2	0	2	14	1	1	1	1	1	1	1	1	1	9	46	1	1	3	3	1	1	3	1	0
826	Urban_hospital	2	1	2	3	4	5	5	4	5	4	4	5	5	5	5	5	1	2	2	1	2	0	3	11	2	2	1	3	2	3	3	3	3	22	56	2	3	3	4	2	1	2	1	1
827	County_level_hospital	2	1	2	5	3	5	4	3	2	5	3	5	5	5	4	4	1	2	1	0	2	0	2	8	1	1	1	1	1	1	1	1	0	8	48	1	1	2	4	3	1	2	1	0
828	County_level_hospital	2	1	1	4	2	2	2	3	3	3	3	3	3	3	3	3	1	2	2	0	2	0	2	9	1	1	1	1	1	1	1	1	1	9	33	0	1	2	2	2	1	1	1	0
829	County_level_hospital	2	2	1	4	3	3	3	3	3	3	3	3	3	3	3	3	1	3	1	0	2	0	1	8	2	2	2	2	2	2	2	2	2	18	36	0	1	3	1	2	1	1	1	1
830	Urban_hospital	1	2	1	3	2	4	4	4	4	4	4	4	4	4	4	4	2	3	2	0	3	0	3	13	1	1	1	1	1	1	1	1	1	9	46	0	1	2	1	3	1	1	1	0
831	Urban_hospital	2	1	3	4	3	4	4	4	4	4	4	4	4	4	4	4	2	3	2	0	3	0	3	13	2	2	2	2	2	2	2	2	2	18	47	3	1	3	4	3	1	4	1	1
832	County_level_hospital	2	1	1	6	2	5	5	5	5	5	5	5	4	5	5	5	2	2	2	0	1	0	2	9	1	1	1	1	0	1	0	1	0	6	56	0	2	2	2	2	1	2	1	0
833	Urban_hospital	2	1	2	6	5	5	5	5	5	5	5	5	5	5	5	5	1	2	1	0	1	0	1	6	1	1	1	1	1	1	1	0	0	7	60	1	1	2	3	1	1	3	0	0
834	Urban_hospital	2	1	1	6	4	5	5	5	5	5	5	5	5	5	5	5	1	1	1	0	1	0	1	5	1	1	1	1	1	1	2	1	0	9	59	1	2	2	3	3	1	3	0	0
835	Urban_hospital	2	1	2	3	3	5	5	5	5	5	5	5	5	5	5	5	1	2	2	1	1	0	1	8	0	0	1	1	0	0	2	0	0	4	58	2	2	3	5	3	1	2	1	0
836	County_level_hospital	2	2	1	5	2	5	5	3	5	5	4	4	4	5	5	5	2	3	2	1	2	0	3	13	2	2	2	3	3	2	3	3	2	22	52	0	1	3	2	2	1	1	1	1
837	County_level_hospital	2	1	1	4	1	5	4	5	5	5	5	5	5	5	5	5	2	3			1	0	1	9	1	1	0	1	1	0	1	0	0	5	55	1	1	3	3	2	1	3	1	0
838	Urban_hospital	2	1	2	5	5	5	5	5	5	5	5	5	5	5	5	5	1	0	2	0	1	0	0	4	0	0	1	1	1	0	0	1	0	4	60	2	2	3	4	2	1	3	0	0
839	Urban_hospital	2	1	1	6	5	5	5	5	5	5	5	5	5	5	5	5	0	0	0	0	1	0	1	2	1	1	0	1	1	0	0	0	0	4	60	0	1	2	2	3	1	3	0	0
840	Urban_hospital	2	1	2	5	1	5	5	5	5	5	5	5	5	5	4	5	2	2	2	2	2	0	2	12	2	2	2	3	3	1	0	1	0	14	55	1	1	3	3	3	1	3	1	1
841	Urban_hospital	2	1	2	5	2	4	4	4	4	5	5	5	5	5	4	5	1	1	1	0	1	0	1	5	1	1	1	1	1	1	1	0	0	7	52	1	1	3	3	2	1	4	0	0
842	Urban_hospital	2	1	2	4	3	3	3	3	3	3	3	3	3	3	3	3	2	3	2	0	2	2	3	14	1	1	1	1	1	1	1	1	1	9	36	1	2	2	3	2	1	2	1	0
843	Urban_hospital	2	1	2	4	4	5	5	5	4	4	4	5	5	5	5	5	2	1	2	1	1	0	2	9	0	1	1	1	0	1	1	1	0	6	56	1	2	3	2	2	1	3	1	0
844	Urban_hospital	2	1	2	4	4	5	4	4	5	5	5	4	5	4	5	5	1	3	2	2	2	0	2	12	1	1	1	1	1	2	2	2	3	14	55	2	2	3	4	2	1	2	1	1
845	Urban_hospital	2	2	1	4	3	5	5	3	4	5	4	5	5	5	5	5	2	3	2	1	1	0	1	10	0	1	1	1	1	1	1	1	1	8	54	1	1	3	2	2	1	1	1	0
846	Urban_hospital	2	1	1	4	5	5	5	5	5	5	5	5	5	5	5	5	0	1	1	0	1	0	0	3	0	0	0	0	0	0	0	0	0	0	60	0	2	3	1	2	1	2	0	0
847	Urban_hospital	2	1	2	3	4	5	5	4	5	5	5	5	5	5	5	5	2	2	2	1	1	0	2	10	1	1	1	2	1	1	1	1	0	9	58	2	2	3	4	2	1	3	1	0
848	County_level_hospital	2	1	2	6	4	4	3	3	4	4	4	4	4	4	4	4	3	2	2	0	2	3	3	15	3	3	3	3	3	1	2	1	2	21	46	2	2	3	4	2	1	3	1	1
849	Urban_hospital	2	1	2	6	5	5	5	5	5	5	5	5	5	5	5	5	1	1	1	0	3	0	2	8	1	1	1	1	1	0	0	0	0	5	60	1	1	3	2	2	1	2	1	0
850	Urban_hospital	2	1	2	5	5	5	5	5	5	5	4	5	4	5	5	5	1	2	2	0	1	0	1	7	1	1	1	1	1	1	1	0	0	7	58	1	2	3	4	2	1	3	0	0
851	County_level_hospital	2	1	2	3	2	5	5	5	5	4	3	5	5	5	5	5	2	3	2	1	1	0	2	11	1	1	1	1	1	1	1	1	0	8	54	2	3	2	5	3	1	2	1	0
852	Urban_hospital	2	1	1	5	5	5	5	5	5	5	5	5	5	5	5	5	1	2	2	2	2	0	2	11	1	1	1	1	1	1	1	1	1	9	60	0	1	3	2	2	1	1	1	0
853	Urban_hospital	2	1	1	4	2	5	5	5	5	5	5	5	5	5	5	5	1	1	1	1	1	0	1	6	0	1	0	1	1	0	0	0	0	3	57	1	2	2	2	3	1	2	0	0
854	Urban_hospital	2	1	2	6	2	5	5	5	5	5	5	5	5	5	5	5	1	2	2	1	1	0	1	8	0	1	1	1	1	0	0	0	0	4	57	1	2	3	5	2	1	3	1	0
855	Urban_hospital	2	1	2	4	4	5	5	5	5	5	4	5	5	5	5	5	1	1	2	0	1	0	1	6	0	0	0	0	0	0	0	0	0	0	58	2	3	3	5	3	1	3	0	0
856	County_level_hospital	2	1	1	5	2	5	5	5	4	5	5	5	5	5	5	5	2	3	1	0	2	1	3	12	1	1	1	1	1	1	1	1	1	9	56	0	2	3	2	2	1	3	1	0
857	Urban_hospital	2	2	1	4	5	5	5	5	5	5	5	5	5	5	5	5	1	1	2	0	1	0	1	6	2	2	2	2	2	2	2	2	2	18	60	1	1	3	3	1	1	1	0	1
858	Urban_hospital	2	1	2	4	3	5	5	4	3	4	4	5	5	5	4	5	1	2	2	0	1	0	1	7	1	1	1	1	1	0	1	1	0	7	52	0	1	3	2	1	2	1	0	0
859	Urban_hospital	2	1	2	3	4	4	4	5	3	4	4	4	5	5	3	5	0	1	1	0	1	0	2	5	2	1	2	2	1	1	0	0	0	9	50	1	1	3	4	1	2	3	0	0
860	County_level_hospital	2	2	2	6	4	5	5	5	5	5	5	5	5	5	5	5	2	3	2	0	2	0	2	11	1	1	1	1	1	1	1	1	1	9	59	1	1	3	2	2	1	1	1	0
861	County_level_hospital	2	1	2	4	3	2	2	3	2	2	3	2	2	2	2	3	2	3	2	0	2	0	2	11	1	1	2	1	1	2	1	1	1	11	28	1	2	3	2	1	1	3	1	1
862	Urban_hospital	1	2	1	4	1	1	1	1	2	2	1	1	1	1	1	1	0	1	0	0	0	0	1	2	1	1	1	1	1	1	1	1	1	9	14	0	2	3	1	2	1	1	0	0
863	County_level_hospital	2	1	1	4	2	5	5	5	5	5	5	5	5	5	5	5	0	1	2	1	1	0	0	5	0	1	0	0	0	0	0	0	0	1	57	1	1	3	1	2	1	3	0	0
864	Urban_hospital	2	2	1	4	2	4	4	4	5	5	4	5	5	5	4	5	1	1	2	0	1	0	2	7	1	1	2	1	1	1	1	1	0	9	52	0	1	3	2	1	2	1	0	0
865	Urban_hospital	2	1	1	6	5	5	5	5	5	5	4	5	5	4	5	5	3	3			2	0	2	9	1	1	2	2	0	1	1	1	2	11	58	0	2	3	2	2	1	2	1	1
866	Urban_hospital	2	1	2	4	5	5	5	4	1	5	5	5	5	5	5	5	1	3	2	2	1	0	3	12	1	1	1	1	0	1	1	1	0	7	55	1	2	3	3	1	2	2	1	0
867	County_level_hospital	2	2	1	5	2	3	3	3	3	3	3	3	3	3	3	3	3	3	2	0	3	0	3	14	2	2	2	2	2	2	2	2	2	18	35	0	1	2	1	1	1	1	1	1
868	Urban_hospital	2	1	2	5	5	5	5	5	5	5	5	5	4	5	5	5	2	3	2	3	2	0	3	15	1	2	2	2	2	2	1	1	0	13	59	1	1	3	2	1	1	1	1	1
869	Urban_hospital	2	1	2	4	1	4	4	4	5	5	4	4	4	5	4	5	3	3	2	1	2	3	3	17	3	3	3	3	3	3	3	3	3	27	49	1	1	3	4	1	2	2	1	1
870	County_level_hospital	2	1	2	6	2	4	4	4	4	4	4	4	4	5	4	5	1	1	0	0	1	0	1	4	1	1	1	1	1	1	1	1	1	9	48	1	1	3	3	2	1	3	0	0
871	Urban_hospital	2	1	2	5	3	5	4	4	4	5	4	5	5	4	5	5	1	2	2	0	1	0	1	7	1	1	1	1	1	1	1	0	0	7	53	1	2	3	2	3	1	3	0	0
872	Urban_hospital	2	2	1	5	1	4	4	4	4	4	4	5	5	5	5	5	3	3	2	0	1	2	3	14	2	2	2	2	1	2	2	1	0	14	50	0	1	3	2	1	1	1	1	1
873	Urban_hospital	2	1	2	4	4	5	5	5	4	4	5	5	5	5	5	5	1	2	2	1	1	0	2	9	1	1	1	1	1	1	1	1	0	8	57	1	2	3	2	2	1	2	1	0
874	Urban_hospital	2	1	2	2	4	5	5	5	5	5	5	5	5	5	5	5	1	2	0	0	2	0	2	7	1	1	1	1	1	1	1	1	0	8	59	1	1	3	4	2	1	3	0	0
875	Urban_hospital	2	1	1	5	5	5	5	5	5	5	5	5	5	5	5	5	1	2	0	0	1	0	1	5	0	0	0	0	0	0	0	0	0	0	60	0	1	3	2	3	1	2	0	0
876	Urban_hospital	2	1	2	4	4	5	5	5	5	5	5	5	5	5	5	5	1	2	2	2	2	0	1	10	1	1	2	1	1	1	1	1	1	10	59	1	1	3	3	1	1	2	1	1
877	Urban_hospital	2	1	3	5	4	5	5	5	5	5	5	5	5	5	5	5	1	1	2	1	1	0	1	7	1	1	1	1	1	0	1	0	0	6	59	2	1	3	5	2	1	3	0	0
878	Urban_hospital	1	2	1	5	5	5	5	5	5	5	5	5	5	5	5	5	1	1	0	0	0	0	1	3	0	1	1	1	1	1	1	1	1	8	60	0	1	3	2	3	1	1	0	0
879	Urban_hospital	2	1	1	3	2	4	4	4	4	5	4	4	4	4	4	4	2	1	2	0	1	0	2	8	0	0	1	1	1	1	1	1	1	7	47	0	2	3	1	1	1	3	1	0
880	Urban_hospital	2	2	1	6	3	5	5	5	5	5	5	5	5	5	5	5	2	3	3	2	1	0	3	14	1	1	1	1	1	1	1	1	1	9	58	0	1	3	1	2	1	1	1	0
881	Urban_hospital	2	1	2	5	4	5	5	4	5	5	5	5	4	5	5	5	1	1	1	0	2	0	3	8	1	1	0	2	0	1	2	1	0	8	57	1	1	3	2	1	1	2	1	0
882	Urban_hospital	2	1	2	5	3	5	5	5	5	5	5	5	5	5	5	5	1	0	2	2	1	0	1	7	2	1	1	1	1	0	3	1	0	10	58	1	1	3	2	3	1	2	0	1
883	Urban_hospital	2	1	2	5	2	5	5	5	5	5	5	5	5	5	5	5	2	2	2	1	1	0	2	10	0	1	1	1	0	1	1	1	0	6	57	1	1	3	4	3	1	3	1	0
884	Urban_hospital	2	3	2	4	2	3	4	4	3	2	3	4	5	5	5	5	1	2	0	0	2	0	3	8	2	2	2	2	2	2	2	2	1	17	45	1	1	3	3	2	1	3	1	1
885	Urban_hospital	2	1	2	5	5	5	5	5	5	5	5	5	5	5	5	5	0	1	0	0	1	0	1	3	0	0	0	1	0	0	0	0	0	1	60	0	1	3	2	3	1	2	0	0
886	Urban_hospital	1	1	1	5	4	5	5	5	5	5	4	5	5	5	5	5	3	3	2	0	2	0	3	13	1	1	2	2	1	1	2	1	1	12	58	1	3	3	3	3	1	2	1	1
887	Urban_hospital	2	1	2	5	3	4	4	2	4	4	4	4	5	4	5	5	2	2	1	0	1	0	3	9	1	1	1	2	1	1	1	1	1	10	48	1	3	3	3	3	1	3	1	1
888	Urban_hospital	2	2	1	4	2	3	2	2	3	2	2	3	2	3	3	3	2	2	2	0	2	1	2	11	1	1	1	1	1	1	1	1	1	9	30	0	1	3	2	3	1	1	1	0
889	County_level_hospital	2	2	2	4	3	5	5	5	5	5	5	5	5	5	4	5	1	1	0	0	1	0	2	5	1	1	1	1	1	1	1	1	0	8	57	0	2	3	2	1	1	1	0	0
890	County_level_hospital	1	2	1	3	5	5	5	5	5	5	5	5	5	5	5	5	2	1	2	0	1	0	2	8	1	1	1	1	1	1	1	1	1	9	60	0	2	3	1	1	1	1	1	0
891	County_level_hospital	2	2	1	6	4	4	4	4	4	4	4	4	4	4	4	4	2	3	3	0	2	1	3	14	1	1	3	3	3	2	3	3	1	20	48	0	2	3	1	2	1	1	1	1
892	County_level_hospital	2	1	1	4	3	5	5	5	5	5	4	5	5	5	5	5	1	1	1	0	1	0	1	5	1	1	1	1	1	1	1	1	1	9	57	0	2	2	1	1	1	1	0	0
893	County_level_hospital	2	2	1	3	3	5	5	5	5	5	5	5	5	5	5	5	1	3	2	1	1	0	0	8	1	1	1	1	1	1	1	0	0	7	58	0	2	2	1	2	1	1	1	0
894	County_level_hospital	2	2	1	6	4	5	5	4	4	4	4	5	5	5	5	5	3	1	3	2	1	0	2	12	1	1	2	1	1	1	2	2	0	11	55	0	2	2	1	2	1	1	1	1
895	County_level_hospital	2	1	1	5	4	5	5	4	5	5	5	5	5	5	5	5	2	3	2	0	2	1	3	13	2	2	3	3	2	1	2	1	1	17	58	0	2	3	1	2	1	3	1	1
896	County_level_hospital	2	2	1	5	2	4	4	4	4	4	4	4	4	4	4	4	1	3	1	0	2	0	1	8	1	1	2	1	1	1	2	1	0	10	46	1	2	2	1	1	1	1	1	1
897	County_level_hospital	2	2	1	5	3	4	5	4	3	4	4	4	4	5	5	5	2	3	1	0	2	0	3	11	2	2	2	2	2	1	2	1	0	14	50	0	2	3	1	2	1	1	1	1
898	County_level_hospital	2	1	2	5	4	4	4	5	4	5	5	5	5	5	5	5	2	2	2	2	1	0	2	11	1	1	1	1	1	1	1	1	0	8	56	1	2	3	3	2	1	3	1	0
899	County_level_hospital	2	2	1	4	3	5	5	5	5	5	4	5	5	4	5	5	1	2	1	0	1	0	1	6	1	1	1	1	3	1	1	1	0	10	56	0	2	2	2	1	1	1	0	1
900	County_level_hospital	2	1	2	6	1	4	5	4	5	5	4	4	3	5	5	5	2	3	2	0	2	0	1	10	2	2	2	3	2	1	1	1	2	16	50	1	2	3	3	2	1	3	1	1
901	County_level_hospital	2	1	1	5	3	5	5	4	4	4	3	2	5	5	5	5	3	3	2	0	1	0	3	12	2	1	3	3	1	1	1	0	0	12	50	0	3	3	2	2	1	1	1	1
902	County_level_hospital	2	2	1	5	5	5	5	5	4	5	4	5	5	5	5	5	3	3	3	0	3	2	2	16	3	3	3	3	3	3	3	3	3	27	58	0	2	3	1	2	1	1	1	1
903	County_level_hospital	2	1	1	4	2	2	2	2	2	3	3	3	4	5	4	4	2	3	2	2	1	0	1	11	0	1	1	1	1	1	1	1	0	7	36	1	2	3	1	1	1	1	1	0
904	County_level_hospital	2	1	1	4	3	4	4	4	5	5	4	5	5	5	4	4	2	2	2	0	1	0	2	9	1	1	1	1	1	1	2	1	0	9	52	0	2	2	2	1	1	1	1	0
905	Urban_hospital	2	1	1	4	3	5	5	5	5	5	5	5	5	5	5	5	3	3	2	0	2	0	1	11	1	1	1	1	1	1	1	0	0	7	58	1	3	3	2	2	1	3	1	0
906	Urban_hospital	2	2	2	6	3	5	5	5	5	5	5	5	5	5	5	5	1	3	2	0	1	0	1	8	1	1	1	1	1	0	1	0	0	6	58	2	1	3	4	1	1	1	1	0
907	County_level_hospital	2	1	1	5	3	4	4	4	4	4	4	4	4	4	4	4	2	3	2	2	1	0	2	12	1	1	1	1	1	1	1	1	1	9	47	0	3	3	2	2	1	2	1	0
908	County_level_hospital	2	2	1	6	1	4	4	4	4	4	4	4	4	4	4	4	2	3	3	0	2	0	3	13	2	2	2	2	2	2	2	2	0	16	45	0	2	2	1	2	1	1	1	1
909	County_level_hospital	2	1	1	5	5	5	5	5	5	5	5	5	5	5	5	5	1	1	1	0	1	0	1	5	1	1	1	1	0	0	0	0	0	4	60	0	2	3	2	2	1	1	0	0
910	Urban_hospital	2	1	2	3	3	4	5	2	5	4	4	5	4	5	4	5	1	1	1	0	1	0	2	6	1	1	1	1	1	1	1	0	0	7	50	1	3	2	4	2	1	2	0	0
911	County_level_hospital	2	1	1	5	4	5	4	4	3	5	4	4	5	5	5	5	1	3	2	0	2	0	1	9	1	2	3	3	3	2	2	2	1	19	53	0	2	3	2	2	1	2	1	1
912	County_level_hospital	2	3	1	4	4	4	4	5	4	5	3	5	5	5	5	5	1	2	1	0	3	0	3	10	1	1	2	2	2	0	1	1	0	10	54	1	2	3	3	1	1	2	1	1
913	County_level_hospital	2	1	2	4	3	4	4	4	4	5	4	5	4	5	4	5	2	3	2	0	2	0	3	12	2	2	3	3	3	1	1	1	1	17	51	0	2	2	2	1	1	2	1	1
914	County_level_hospital	2	1	2	4	1	4	4	4	4	4	4	4	4	4	4	4	0	3	2	2	1	0	1	9	1	1	1	1	1	1	1	1	0	8	45	1	2	2	3	1	1	3	1	0
915	County_level_hospital	2	1	2	3	2	4	4	4	4	4	3	4	4	4	5	5	2	3	2	2	2	0	3	14	2	2	3	3	2	2	2	2	1	19	47	1	2	3	2	3	1	3	1	1
916	County_level_hospital	2	1	2	4	4	5	5	5	5	5	3	5	5	5	5	5	3	3	2	0	1	2	2	13	1	1	1	1	1	1	1	1	0	8	57	1	2	3	3	1	1	2	1	0
917	County_level_hospital	2	1	2	4	4	5	5	5	5	5	5	5	5	5	5	5	3	3	2	0	3	0	2	13	1	1	1	1	1	1	1	1	1	9	59	1	2	3	3	1	1	4	1	0
918	County_level_hospital	2	1	1	4	2	5	5	5	5	5	5	5	5	5	5	5	2	3	1	0	1	0	2	9	1	1	1	1	1	0	1	0	0	6	57	1	3	3	2	1	1	2	1	0
919	Urban_hospital	2	1	2	4	2	5	4	4	4	5	4	5	5	5	5	5	2	3	1	0	2	1	2	11	2	1	2	3	3	1	2	2	2	18	53	1	2	3	3	1	1	3	1	1
920	Urban_hospital	2	1	1	6	4	5	5	5	5	5	5	5	5	5	5	5	3	3	2	0	2	0	3	13	1	1	3	3	2	3	1	0	0	14	59	1	1	3	3	2	1	2	1	1
921	Urban_hospital	2	1	1	5	2	4	4	4	4	4	3	4	3	5	4	4	1	1	2	0	1	0	3	8	2	2	2	2	2	1	1	1	0	13	45	1	2	2	2	2	1	2	1	1
922	County_level_hospital	2	1	2	4	1	5	5	4	5	4	2	4	4	5	5	5	2	2	2	1	1	1	1	10	0	1	1	1	1	1	1	1	0	7	49	1	2	3	2	3	1	3	1	0
923	County_level_hospital	1	2	1	5	3	5	4	4	4	4	4	4	4	4	4	4	0	0	2	0	0	0	0	2	1	0	1	0	0	0	1	0	0	3	48	0	2	2	1	2	1	1	0	0
924	County_level_hospital	2	1	2	4	2	4	4	4	4	5	4	5	5	4	5	5	1	3	2	0	1	0	2	9	2	1	2	2	2	2	1	1	0	13	51	1	2	3	3	1	1	4	1	1
925	County_level_hospital	2	2	1	5	4	5	4	4	4	5	4	4	4	5	5	5	1	3	2	2	1	0	1	10	1	1	1	1	1	1	1	1	0	8	53	0	2	3	2	2	1	1	1	0
926	Urban_hospital	2	1	2	4	3	5	5	5	5	5	4	5	4	5	5	5	2	3	2	2	2	1	3	15	1	1	3	3	3	3	2	2	2	20	56	2	2	3	5	3	1	3	1	1
927	County_level_hospital	2	1	1	3	3	3	3	3	3	3	4	3	3	3	3	3	3	2	0	0	2	0	3	10	1	1	1	3	1	0	1	1	1	10	37	0	2	2	2	2	1	1	1	1
928	Urban_hospital	2	1	1	6	2	2	2	2	2	2	2	2	2	2	5	2	1	2	2	0	1	1	2	9	1	1	1	1	1	1	1	1	1	9	27	0	1	3	1	2	1	1	1	0
929	County_level_hospital	2	1	1	4	5	5	5	4	4	5	5	5	4	4	5	5	3	3	2	0	2	1	2	13	1	1	2	2	2	2	2	2	1	15	56	1	2	3	3	3	1	2	1	1
930	County_level_hospital	2	1	1	4	4	5	5	5	5	5	5	5	5	5	5	5	1	1	1	0	1	0	1	5	1	1	1	1	1	1	0	0	0	6	59	1	1	3	2	3	1	2	0	0
931	County_level_hospital	2	2	1	4	4	4	4	4	4	4	4	4	4	4	4	4	2	1	1	0	2	1	3	10	2	2	2	2	2	2	2	2	2	18	48	0	1	2	1	1	1	1	1	1
932	County_level_hospital	2	2	2	4	2	4	4	4	2	2	2	2	2	2	2	2	2	3	2	0	1	2	2	12	1	1	1	1	1	1	1	1	1	9	30	0	2	2	2	1	1	1	1	0
933	County_level_hospital	2	1	2	4	3	4	3	5	3	5	5	5	5	5	5	5	2	3	2	1	2	0	3	13	1	1	3	2	3	2	2	3	0	17	53	0	2	3	1	1	1	2	1	1
934	County_level_hospital	2	1	2	4	4	5	5	5	5	5	5	5	5	5	5	5	1	1	1	0	0	0	2	5	1	1	1	1	1	1	1	1	0	8	59	1	2	3	2	1	1	3	0	0
935	County_level_hospital	2	1	1	3	3	5	5	5	5	5	5	5	5	5	5	5	1	1	0	0	1	0	2	5	1	1	1	1	1	1	1	1	1	9	58	0	2	2	1	3	1	2	0	0
936	County_level_hospital	2	2	1	4	4	5	5	4	4	5	4	4	5	5	4	5	1	1	2	1	0	0	2	7	1	1	1	0	0	0	0	0	0	3	54	0	2	2	1	1	1	1	0	0
937	County_level_hospital	2	1	1	5	2	3	2	3	2	3	2	3	2	3	2	3	2	2	1	0	1	0	2	8	1	1	2	1	1	1	1	1	1	10	30	0	2	2	1	2	1	2	1	1
938	County_level_hospital	2	1	2	5	3	4	4	4	4	4	3	5	4	4	4	4	2	1	1	0	2	0	2	8	1	1	1	1	1	1	1	1	1	9	47	0	2	3	2	2	1	3	1	0
939	County_level_hospital	2	1	2	5	3	5	5	5	5	5	3	5	5	5	5	5	2	2	2	1	1	0	2	10	1	1	2	1	1	2	1	1	1	11	56	1	2	3	2	2	1	3	1	1
940	County_level_hospital	2	1	1	5	3	5	5	5	5	5	4	4	5	4	5	5	3	3	2	1	3	0	3	15	1	1	2	2	3	2	2	2	0	15	55	1	2	1	2	2	1	3	1	1
941	County_level_hospital	2	2	1	6	2	5	5	4	4	4	4	4	5	4	4	4	2	3	2	1	3	0	3	14	2	1	3	2	3	1	2	2	1	17	49	1	2	3	2	2	1	1	1	1
942	County_level_hospital	2	1	3	6	3	5	5	5	5	5	4	5	5	5	5	5	1	2	2	0	1	0	3	9	1	1	1	1	1	1	1	1	0	8	57	2	2	3	4	2	1	3	1	0
943	County_level_hospital	2	2	1	4	4	5	5	5	5	5	4	5	5	5	5	5	2	3			3	0	2	9	3	3	3	3	3	2	3	2	1	23	58	0	2	2	1	2	1	1	1	1
944	County_level_hospital	1	1	1	5	3	3	3	3	3	3	3	3	3	3	3	3	1	2	2	3	1	1	1	11	1	1	1	1	1	1	1	1	1	9	36	1	2	2	2	2	1	2	1	0
945	County_level_hospital	2	2	1	3	2	4	4	4	4	5	4	4	5	5	5	5	2	3	1	1	1	0	0	8	1	1	1	1	1	2	1	1	0	9	51	0	2	2	1	1	1	1	1	0
946	County_level_hospital	2	1	1	4	3	3	3	3	3	3	3	3	3	3	3	3	2	2	2	0	2	0	2	10	2	2	1	2	1	0	1	2	0	11	36	0	2	3	1	1	1	1	1	1
947	County_level_hospital	2	1	1	4	4	5	5	5	5	5	5	5	5	5	5	5	1	2	1	0	2	0	2	8	1	1	1	1	1	2	1	1	0	9	59	0	2	3	1	1	1	1	1	0
948	County_level_hospital	2	2	1	5	2	5	5	3	3	4	2	4	3	5	5	5	2	3	2	0	2	2	3	14	3	3	3	3	3	3	3	3	3	27	46	0	2	3	1	2	1	1	1	1
949	Urban_hospital	2	1	2	5	4	5	5	5	5	5	5	5	5	5	5	5	2	2	2	1	1	0	2	10	0	0	1	1	1	1	1	1	0	6	59	1	1	3	4	3	1	2	1	0
950	County_level_hospital	2	1	2	5	2	5	5	5	4	5	4	5	5	5	4	4	3	2	2	2	3	0	3	15	1	1	2	2	2	1	1	2	1	13	53	1	2	3	4	1	1	3	1	1
951	Urban_hospital	2	1	2	5	2	4	4	3	4	4	3	4	5	4	5	5	1	2	0	0	1	0	3	7	2	1	1	1	1	1	2	0	0	9	47	1	1	3	3	3	1	3	0	0
952	Urban_hospital	2	1	1	5	1	5	5	5	5	5	3	5	5	5	4	4	1	3	1	2	1	0	1	9	1	1	1	1	0	1	1	1	0	7	52	1	2	3	3	2	1	3	1	0
953	Urban_hospital	1	1	1	5	3	5	5	5	5	5	5	5	5	5	5	5	2	2	2	0	1	0	2	9	1	1	1	1	1	1	1	1	0	8	58	0	1	2	2	1	1	1	1	0
954	County_level_hospital	2	3	2	5	1	4	4	4	4	4	4	4	4	4	4	4	0	0	2	0	0	0	2	4	1	2	0	2	2	1	1	1	0	10	45	1	2	3	2	1	1	2	0	1
955	County_level_hospital	2	1	2	5	5	5	5	5	5	5	5	5	5	5	5	5	1	1	1	0	1	0	1	5	1	1	1	1	0	0	1	0	0	5	60	0	2	3	2	2	1	2	0	0
956	Urban_hospital	2	1	2	5	2	5	5	5	5	5	5	5	5	5	5	5	0	0	2	0	0	0	0	2	1	1	1	1	1	1	1	1	0	8	57	1	1	3	2	1	1	2	0	0
957	County_level_hospital	2	1	2	4	2	4	4	4	4	4	4	4	4	4	4	4	1	2	2	0	1	0	2	8	1	1	1	1	1	1	1	1	1	9	46	1	2	3	3	1	1	3	1	0
958	County_level_hospital	2	2	1	4	3	4	4	4	4	4	4	4	4	4	5	5	1	1	2	0	1	0	1	6	1	1	1	1	1	1	1	1	0	8	49	1	2	3	2	2	1	1	0	0
959	Urban_hospital	2	2	2	5	5	5	5	5	5	5	5	5	5	5	5	5	3	3			2	0	2	9	1	1	1	1	1	0	0	1	0	6	60	1	1	3	3	3	1	1	1	0
960	Urban_hospital	2	1	2	5	4	4	4	3	4	3	2	5	5	5	5	5	1	2	1	0	1	1	1	7	1	2	1	1	1	1	2	1	2	12	49	1	1	3	4	3	1	2	0	1
961	Urban_hospital	2	1	2	4	4	5	5	5	5	5	5	5	5	5	5	5	2	1	2	0	1	0	1	7	1	1	1	1	1	2	2	1	0	10	59	2	1	3	4	2	1	3	0	1
962	Urban_hospital	2	1	1	4	3	4	4	5	5	5	5	5	5	5	5	5	2	2	2	0	2	0	1	9	1	1	1	1	2	1	1	0	0	8	56	0	1	2	1	2	1	3	1	0
963	Urban_hospital	2	2	1	6	3	4	4	4	4	4	3	5	5	4	5	5	0	0	1	0	1	0	1	3	1	1	1	1	1	1	1	1	0	8	50	0	1	3	2	2	1	1	0	0
964	Urban_hospital	2	2	1	4	4	4	4	4	4	5	4	4	4	4	4	5	1	2	2	1	2	0	2	10	1	1	2	2	2	1	1	1	1	12	50	0	1	2	2	1	1	1	1	1
965	Urban_hospital	2	1	1	5	3	5	5	4	5	5	4	5	4	5	5	5	2	2	1	1	1	0	1	8	1	1	1	1	1	0	0	0	0	5	55	1	1	2	3	3	1	2	1	0
966	Urban_hospital	2	1	2	4	2	4	4	3	5	4	2	5	5	5	5	5	2	2	1	0	1	0	3	9	3	2	2	2	1	1	2	3	1	17	49	1	1	3	4	3	1	2	1	1
967	Urban_hospital	2	2	1	3	1	5	5	5	5	5	5	5	5	5	4	5	2	1	1	0	1	0	1	6	1	1	1	1	1	0	0	0	0	5	55	0	1	2	1	3	1	1	0	0
968	Urban_hospital	2	1	2	6	5	5	5	5	5	5	5	5	5	5	5	5	2	1	2	0	1	0	1	7	1	1	1	1	1	1	1	1	1	9	60	1	1	3	2	2	1	3	0	0
969	Urban_hospital	2	2	1	5	4	5	5	5	5	5	5	5	5	5	5	5	2	3	1	0	3	0	2	11	1	0	1	1	1	1	1	1	1	8	59	0	1	3	1	2	1	1	1	0
970	Urban_hospital	2	3	2	3	5	5	5	5	5	5	1	5	5	5	5	5	3	3	3	0	2	1	3	15	1	1	3	3	3	1	3	3	0	18	56	1	3	3	4	2	1	1	1	1
971	Urban_hospital	1	2	1	4	4	4	4	4	4	4	4	4	4	4	4	4	2	2	0	0	1	0	1	6	1	1	1	1	1	1	1	1	1	9	48	0	2	2	1	2	1	1	0	0
972	Urban_hospital	2	1	1	6	5	5	5	5	5	5	5	5	5	5	5	4	2	2	3	3	2	1	2	15	2	1	2	2	3	1	3	3	3	20	59	0	2	3	2	2	1	2	1	1
973	Urban_hospital	2	3	1	4	5	5	5	5	5	5	5	5	5	5	5	5	3	3	2	0	2	3	2	15	2	2	3	3	3	3	3	3	2	24	60	1	1	3	2	2	1	2	1	1
974	Urban_hospital	2	1	2	6	4	4	4	4	4	4	4	4	4	4	5	5	2	3	2	0	2	1	3	13	2	2	2	2	2	3	2	2	2	19	50	1	2	3	2	2	1	3	1	1
975	Urban_hospital	2	1	2	6	4	5	5	5	4	5	5	5	5	5	4	5	1	1	1	0	1	0	1	5	1	0	1	1	0	0	0	0	0	3	57	1	1	2	3	2	1	1	0	0
976	Urban_hospital	2	2	1	5	5	5	5	5	5	5	5	5	5	5	5	5	1	1	1	0	1	0	1	5	0	0	0	2	2	0	0	0	0	4	60	0	1	3	1	2	1	1	0	0
977	Urban_hospital	2	2	1	4	2	5	5	5	5	5	5	5	5	5	5	5	1	1	0	0	1	0	1	4	2	2	1	2	1	2	1	2	0	13	57	0	2	3	1	2	1	1	0	1
978	Urban_hospital	2	1	2	6	5	5	5	5	5	5	5	5	5	5	5	5	2	2	1	0	0	0	1	6	1	1	1	1	1	1	1	1	0	8	60	2	1	3	5	2	1	2	0	0
979	Urban_hospital	2	1	1	6	5	5	5	5	5	5	5	5	5	5	5	5	2	3	2	0	2	0	2	11	1	1	1	1	1	1	1	1	0	8	60	1	2	3	2	2	1	3	1	0
980	County_level_hospital	2	1	3	2	5	5	5	5	5	5	5	5	5	5	5	5	0	1	2	0	1	0	0	4	0	0	0	0	0	0	0	0	0	0	60	3	1	3	5	2	1	3	0	0
981	Urban_hospital	2	1	2	4	3	5	5	4	4	5	3	5	5	5	5	5	0	1	1	0	1	0	1	4	1	1	1	1	1	1	1	1	0	8	54	0	1	3	2	3	1	2	0	0
982	Urban_hospital	2	1	2	6	3	5	5	5	5	5	5	5	5	5	5	5	1	1	1	0	1	0	2	6	0	0	0	0	0	0	0	0	0	0	58	2	1	3	4	2	1	2	0	0
983	Urban_hospital	2	1	3	6	2	5	5	5	5	5	5	5	5	5	5	5	1	2	2	2	1	0	1	9	2	1	3	2	3	2	0	0	1	14	57	1	1	3	3	2	1	2	1	1
984	County_level_hospital	2	1	3	4	2	5	5	5	5	5	5	5	5	5	5	5	1	1	2	1	1	0	0	6	1	1	1	1	1	0	1	1	0	7	57	3	2	2	5	3	1	2	0	0
985	Urban_hospital	2	1	1	5	5	5	5	1	5	5	5	5	5	5	5	5	1	0	1	0	0	0	1	3	0	1	1	1	1	1	0	0	2	7	56	0	2	3	1	2	1	2	0	0
986	Urban_hospital	2	1	2	4	4	5	5	4	5	5	5	5	5	5	4	5	2	2	2	0	2	0	3	11	2	2	2	2	2	1	1	2	0	14	57	2	1	2	4	1	1	2	1	1
987	Urban_hospital	2	1	3	6	3	4	5	5	4	5	4	5	4	5	4	5	1	1	2	0	1	0	1	6	1	1	1	1	1	0	1	1	1	8	53	1	1	3	3	2	1	3	0	0
988	Urban_hospital	2	2	1	6	4	5	5	5	5	5	5	5	5	5	5	5	0	0	1	0	1	0	1	3	1	1	0	1	1	1	0	0	0	5	59	0	1	3	1	2	1	1	0	0
989	Urban_hospital	2	2	1	5	5	5	5	5	5	5	5	5	5	5	5	5	1	2	2	2	1	0	1	9	2	2	2	2	2	2	2	2	0	16	60	1	2	2	2	2	1	2	1	1
990	Urban_hospital	2	1	2	6	3	4	4	4	4	4	4	4	5	5	5	5	2	1	2	1	0	0	1	7	1	1	1	1	1	2	2	2	1	12	51	1	2	3	3	2	1	2	0	1
991	Urban_hospital	2	1	3	4	3	5	1	5	5	5	5	5	5	5	5	5	2	2	2	2	1	0	2	11	1	1	1	2	0	1	0	0	0	6	54	2	1	3	5	2	1	3	1	0
992	Urban_hospital	2	1	2	5	5	5	5	5	5	5	5	5	5	5	5	5	1	1	1	0	1	0	2	6	0	0	0	0	0	0	0	1	0	1	60	2	2	3	4	2	1	2	0	0
993	Urban_hospital	2	2	1	2	3	5	5	4	4	4	4	4	4	5	5	5	0	0	0	0	1	0	1	2	1	1	0	0	0	0	0	0	0	2	52	0	1	2	1	3	1	1	0	0
994	County_level_hospital	2	1	1	3	3	5	5	5	5	5	5	5	5	5	5	5	2	2	1	0	1	0	1	7	1	1	2	1	1	1	1	1	0	9	58	0	2	3	2	3	1	3	0	0
995	County_level_hospital	2	1	1	4	2	4	4	4	4	4	4	4	3	5	4	5	1	1	2	2	1	0	2	9	2	2	2	2	1	2	1	1	1	14	47	1	1	3	2	2	1	2	1	1
996	Urban_hospital	2	2	2	5	3	4	3	3	3	4	5	5	5	5	4	4	1	2	2	0	0	0	2	7	1	1	1	1	0	1	1	0	0	6	48	1	2	3	2	2	1	1	0	0
997	Urban_hospital	2	2	1	6	3	4	4	4	5	5	5	5	5	5	5	5	1	2	1	0	1	0	2	7	1	1	1	1	1	1	1	1	0	8	55	0	1	3	1	2	1	1	0	0
998	Urban_hospital	2	1	2	6	4	5	5	5	5	5	5	5	5	5	5	5	1	2	1	0	2	0	3	9	2	2	1	2	2	1	1	2	0	13	59	1	1	3	3	2	1	3	1	1
999	Urban_hospital	2	1	2	3	2	5	5	4	5	5	2	5	5	5	5	5	1	1	1	0	1	0	3	7	1	1	1	0	1	1	0	0	0	5	53	1	1	3	3	3	1	3	0	0
1000	Urban_hospital	2	1	2	6	3	5	5	2	5	5	5	5	5	5	5	5	2	3	2	2	2	0	3	14	1	1	1	2	1	1	2	0	0	9	55	1	2	3	2	2	1	2	1	0
1001	Urban_hospital	2	2	1	5	4	4	4	4	4	4	4	4	4	4	4	4	1	2	2	1	1	0	2	9	1	1	1	1	1	1	1	1	1	9	48	1	2	3	2	2	1	1	1	0
1002	Urban_hospital	1	2	1	2	3	3	3	3	3	3	3	3	3	3	4	3	1	1	2	0	1	0	1	6	1	1	1	1	1	1	1	1	1	9	37	0	2	2	1	2	1	1	0	0
1003	Urban_hospital	2	2	1	4	3	4	4	2	4	4	4	4	4	4	4	4	1	1	1	0	1	0	0	4	1	1	1	1	0	0	1	0	0	5	45	0	3	2	1	2	1	1	0	0
1004	Urban_hospital	2	2	1	4	3	5	5	5	5	5	5	5	5	5	5	5	2	3	2	1	2	0	2	12	1	1	1	1	1	0	1	1	0	7	58	0	1	2	1	2	2	1	1	0
1005	Urban_hospital	2	2	1	6	3	4	4	4	4	4	4	4	4	5	4	5	2	3	2	0	2	0	3	12	1	1	2	1	2	2	1	2	1	13	49	0	2	3	1	2	1	1	1	1
1006	Urban_hospital	2	1	2	5	3	5	5	5	5	5	4	5	5	5	5	5	2	1	1	0	2	0	2	8	1	1	2	2	1	1	1	0	0	9	57	1	1	3	2	2	1	3	1	0
1007	Urban_hospital	2	2	2	3	5	5	5	5	5	5	5	5	5	5	5	5	2	2	2	0	3	0	2	11	3	3	3	3	3	3	3	3	3	27	60	1	1	3	2	2	1	2	1	1
1008	Urban_hospital	2	1	1	3	3	5	5	5	4	4	4	5	5	5	5	5	1	2	0	1	2	0	2	8	1	1	1	1	1	0	0	0	0	5	55	0	2	3	1	2	1	1	1	0
1009	Urban_hospital	2	1	2	5	2	2	2	2	2	2	2	2	2	2	5	5	1	1	2	3	2	0	2	11	1	1	2	1	1	2	1	1	1	11	30	1	1	3	3	2	1	2	1	1
1010	Urban_hospital	2	1	1	6	4	5	5	5	5	5	5	5	5	5	5	5	2	3	2	1	1	0	1	10	1	1	1	1	1	1	1	1	0	8	59	0	1	3	3	2	1	1	1	0
1011	Urban_hospital	2	1	1	5	4	5	5	5	5	5	5	5	5	5	5	5	1	3	2	0	1	0	2	9	1	1	1	1	1	0	1	1	0	7	59	0	2	2	1	2	1	1	1	0
1012	Urban_hospital	2	1	2	5	3	3	3	3	3	3	3	3	3	3	3	3	2	2	2	0	1	0	2	9	1	1	1	1	1	1	1	1	0	8	36	1	1	3	3	2	1	3	1	0
1013	Urban_hospital	2	1	3	5	4	5	5	5	5	5	5	5	5	5	5	5	0	0	1	0	0	0	1	2	1	1	1	1	1	0	1	0	0	6	59	2	2	3	5	2	1	3	0	0
1014	Urban_hospital	2	1	2	5	3	5	5	5	5	5	5	5	5	5	5	5	2	3	2	2	2	0	3	14	1	1	1	1	1	1	1	1	0	8	58	1	2	3	3	3	1	2	1	0
1015	Urban_hospital	2	1	2	4	3	4	4	4	4	4	4	4	5	5	5	5	1	1	2	0	1	0	1	6	1	1	1	1	1	1	1	1	0	8	51	1	2	3	3	2	1	3	0	0
1016	Urban_hospital	2	2	1	4	4	5	4	5	4	4	4	5	5	5	5	4	3	3	2	0	1	0	3	12	3	3	3	3	3	2	1	1	1	20	54	1	1	3	2	1	1	1	1	1
1017	Urban_hospital	2	1	2	4	3	3	3	3	3	3	3	3	3	3	3	3	1	3	2	3	2	0	3	14	1	1	1	1	1	1	1	1	1	9	36	1	3	3	2	3	1	2	1	0
1018	Urban_hospital	2	1	1	4	4	5	5	5	5	5	5	5	5	5	5	5	3	2	2	0	1	0	2	10	2	1	3	3	2	1	1	1	0	14	59	0	2	3	2	1	1	1	1	1
1019	Urban_hospital	2	2	1	4	2	5	4	3	3	4	3	4	5	5	4	5	1	2	2	0	1	0	1	7	0	1	1	1	1	1	1	0	0	6	47	0	2	3	1	1	1	1	0	0
1020	Urban_hospital	2	1	3	3	4	5	5	5	5	5	5	5	5	5	5	5	2	3	2	2	2	0	1	12	0	0	0	0	0	0	3	3	0	6	59	3	2	2	5	3	1	2	1	0
1021	Urban_hospital	2	1	1	3	3	5	5	5	4	4	4	4	5	5	5	5	1	1	1	0	0	0	0	3	0	0	0	0	0	0	0	0	0	0	54	0	1	3	3	1	1	3	0	0
1022	Urban_hospital	2	1	1	4	3	5	5	4	4	5	4	4	5	5	4	5	0	3	2	0	1	0	2	8	1	1	0	1	1	1	0	0	0	5	53	0	2	3	1	1	1	1	1	0
1023	Urban_hospital	2	3	3	4	4	5	5	5	5	5	4	5	5	5	4	5	1	2	2	0	2	0	2	9	1	1	2	1	2	1	1	1	0	10	57	3	1	3	5	1	1	2	1	1
1024	Urban_hospital	2	1	1	4	4	5	5	2	5	4	5	5	5	5	4	5	1	1	1	0	2	0	1	6	1	1	1	1	1	1	1	0	0	7	54	0	1	3	2	1	1	1	0	0
1025	Urban_hospital	2	1	1	4	1	5	5	5	5	5	5	5	5	5	5	5	1	1	1	0	1	0	0	4	1	1	1	1	1	1	1	1	0	8	56	0	1	3	2	2	1	2	0	0
1026	Urban_hospital	2	1	1	4	2	5	5	5	5	5	5	5	5	5	5	5	2	2	1	0	1	0	1	7	1	1	1	1	0	0	0	0	0	4	57	1	1	3	3	3	1	3	0	0
1027	Urban_hospital	2	2	2	4	4	4	5	4	3	4	1	5	5	5	5	5	2	3	2	0	2	0	3	12	2	2	3	3	3	3	3	2	2	23	50	1	1	3	3	1	1	1	1	1
1028	Urban_hospital	2	2	1	5	4	5	5	5	5	5	5	5	5	5	5	5	1	1	2	0	1	0	0	5	1	1	1	1	1	0	1	1	0	7	59	0	2	3	1	2	1	1	0	0
1029	Urban_hospital	2	1	2	5	4	5	5	5	5	5	5	5	5	5	5	5	1	1	1	0	1	0	1	5	2	2	1	2	1	1	1	0	0	10	59	1	3	3	2	2	1	2	0	1
1030	Urban_hospital	2	1	2	6	5	5	5	5	5	5	5	5	5	5	5	5	2	3	2	0	2	2	2	13	2	2	2	2	2	2	2	2	0	16	60	1	2	3	3	2	1	3	1	1
1031	Urban_hospital	2	1	1	5	4	4	4	4	4	4	4	4	4	5	5	5	2	3	2	0	2	0	3	12	1	2	2	2	2	2	1	1	0	13	51	0	2	3	2	2	1	1	1	1
1032	Urban_hospital	2	1	1	5	4	4	4	4	4	4	3	3	3	5	4	4	2	3	2	0	2	0	3	12	1	1	3	2	2	3	3	3	0	18	46	1	1	2	2	2	1	3	1	1
1033	Urban_hospital	2	1	2	5	5	5	5	5	5	5	5	5	5	5	5	5	1	1	2	0	1	0	1	6	0	1	1	1	1	1	1	1	1	8	60	2	1	2	4	2	1	2	0	0
1034	Urban_hospital	2	2	1	5	4	5	5	3	5	5	5	5	5	5	5	5	2	3	2	2	1	1	2	13	1	1	1	1	1	1	1	0	0	7	57	0	1	2	1	2	1	1	1	0
1035	Urban_hospital	2	2	1	5	3	3	3	3	3	3	3	3	3	3	3	3	1	2	2	0	2	0	2	9	1	1	1	2	2	1	2	2	0	12	36	0	2	2	1	2	1	1	1	1
1036	Urban_hospital	2	1	2	5	2	5	5	5	5	5	5	5	5	5	5	5	1	2	1	0	1	0	1	6	0	1	1	1	0	0	1	0	0	4	57	1	2	3	3	2	1	2	0	0
1037	Urban_hospital	2	1	1	6	2	5	5	5	5	5	5	4	4	5	5	5	0	1	0	3	1	0	1	6	0	0	0	1	1	0	0	0	0	2	55	1	2	2	2	2	1	2	0	0
1038	Urban_hospital	1	2	1	5	5	5	5	5	5	5	5	5	5	5	5	5	1	2	0	0	0	0	1	4	0	1	0	1	0	0	0	0	0	2	60	0	3	3	1	2	1	1	0	0
1039	Urban_hospital	2	1	1	5	3	5	5	5	5	5	5	5	5	5	5	5	1	2	1	1	1	0	1	7	1	1	1	1	1	1	1	1	1	9	58	0	1	3	2	2	1	2	0	0
1040	Urban_hospital	1	1	2	5	2	4	4	4	5	5	4	4	4	4	5	5	2	2	2	2	1	0	2	11	1	1	1	1	1	1	1	1	1	9	50	1	1	3	3	2	1	2	1	0
1041	Urban_hospital	2	1	2	6	5	5	5	5	4	5	5	5	5	5	5	5	1	0	2	2	2	0	0	7	1	1	1	1	1	1	1	1	1	9	59	1	1	3	2	2	1	2	0	0
1042	Urban_hospital	2	1	1	4	4	5	5	5	5	5	5	5	5	5	5	5	0	0	2	3	1	0	1	7	1	1	1	1	2	0	1	1	0	8	59	0	1	3	1	2	1	2	0	0
1043	Urban_hospital	2	1	1	6	5	5	5	5	5	5	5	5	5	5	5	5	1	1	3	3	1	0	2	11	0	0	0	0	0	0	0	0	0	0	60	1	1	3	2	2	1	2	1	0
1044	Urban_hospital	1	2	1	5	5	5	5	5	5	5	5	5	5	5	5	5	2	1	2	0	1	0	3	9	2	0	1	1	0	0	0	0	0	4	60	0	3	3	1	2	1	1	1	0
1045	Urban_hospital	2	1	2	4	2	5	5	5	5	5	5	5	5	5	5	5	1	1	2	1	1	0	1	7	1	1	0	1	1	1	0	0	0	5	57	1	3	3	3	1	2	3	0	0
1046	County_level_hospital	2	2	1	5	3	4	4	4	4	5	5	5	5	4	4	4	0	1	0	0	1	0	2	4	1	1	0	1	0	0	1	0	0	4	51	0	1	2	1	2	1	1	0	0
1047	County_level_hospital	2	2	1	4	3	5	5	5	5	5	5	5	5	5	5	5	2	3	2	0	1	0	3	11	2	2	2	2	2	2	2	0	0	14	58	0	2	3	2	2	1	1	1	1
1048	County_level_hospital	2	2	1	6	4	5	5	5	5	5	5	5	5	5	5	5	2	2	2	1	2	0	3	12	2	2	2	2	3	2	3	2	1	19	59	0	2	2	1	2	1	1	1	1
1049	County_level_hospital	2	1	2	5	2	5	5	5	3	5	3	5	5	5	4	5	2	2	2	0	2	0	2	10	2	2	1	1	1	0	1	0	0	8	52	1	3	3	3	2	1	2	1	0
1050	County_level_hospital	2	1	2	5	2	5	5	5	5	5	4	5	5	5	5	5	1	1	2	0	2	0	2	8	1	1	1	1	1	2	2	1	1	11	56	1	2	3	3	2	1	3	1	1
1051	County_level_hospital	2	1	1	5	1	1	1	1	1	1	5	5	5	5	5	5	2	1	2	0	2	0	2	9	1	1	0	1	0	0	0	0	0	3	36	1	2	2	4	2	1	3	1	0
1052	County_level_hospital	2	1	1	4	2	5	5	4	5	5	5	5	5	5	5	5	1	2	2	1	1	0	2	9	2	2	1	2	2	2	2	1	1	15	56	1	2	2	2	2	1	2	1	1
1053	County_level_hospital	2	1	1	4	5	5	5	5	5	5	5	5	5	5	5	5	1	2	1	0	1	0	2	7	0	1	1	1	0	0	1	0	0	4	60	0	2	2	1	2	1	1	0	0
1054	County_level_hospital	2	1	1	5	4	5	5	5	5	5	5	5	5	5	5	5	2	2	0	0	1	0	0	5	0	0	1	0	0	0	0	0	0	1	59	1	2	2	3	2	1	3	0	0
1055	County_level_hospital	2	1	1	4	3	5	5	5	5	5	5	5	5	5	5	5	3	3	2	2	2	3	2	17	1	1	3	2	2	1	2	1	1	14	58	1	2	3	3	2	1	3	1	1
1056	County_level_hospital	2	2	1	6	1	4	4	4	4	5	4	5	5	5	5	5	2	3	1	0	1	0	2	9	2	1	1	1	0	2	0	1	0	8	51	0	2	2	1	2	1	1	1	0
1057	County_level_hospital	2	1	2	6	4	5	5	5	4	5	3	5	5	5	4	5	3	3	2	0	2	0	3	13	1	1	2	2	2	1	1	0	0	10	55	1	1	3	2	2	1	3	1	1
1058	County_level_hospital	2	1	1	5	1	5	5	2	5	5	5	5	5	5	5	5	2	2	0	0	2	0	2	8	1	1	1	1	1	1	1	1	0	8	53	1	2	2	2	2	1	3	1	0
1059	County_level_hospital	2	1	2	4	3	5	4	5	2	3	5	2	5	4	5	5	3	2	3	3	2	0	2	15	0	1	2	1	1	0	2	0	0	7	48	2	1	2	4	2	1	4	1	0
1060	County_level_hospital	2	1	1	4	5	5	5	5	5	5	1	5	5	5	5	5	2	3	2	2	3	0	2	14	0	0	0	0	1	0	0	0	0	1	56	1	2	2	2	2	1	2	1	0
1061	County_level_hospital	2	1	1	6	4	5	5	5	5	5	5	5	5	5	4	5	2	3	2	2	2	1	2	14	1	1	1	1	1	1	1	1	1	9	58	0	1	3	2	2	1	2	1	0
1062	County_level_hospital	2	2	1	4	3	5	5	5	5	5	5	5	5	5	5	5	1	1	1	0	1	1	1	6	1	1	1	1	1	1	1	1	0	8	58	0	2	2	1	2	1	1	0	0
1063	County_level_hospital	2	1	2	6	4	5	5	5	5	5	5	5	5	5	5	5	2	3	2	3	2	1	2	15	1	1	2	1	2	1	1	1	0	10	59	1	2	3	2	2	1	2	1	1
1064	County_level_hospital	1	1	1	4	2	5	5	5	5	5	5	5	5	5	5	5	1	2	2	0	1	0	1	7	0	1	1	1	1	1	1	0	0	6	57	1	2	3	2	2	1	2	0	0
1065	County_level_hospital	2	2	1	4	5	5	5	5	5	5	3	5	5	5	5	5	3	3	2	0	2	3	3	16	2	2	3	3	2	0	0	1	0	13	58	0	2	2	1	2	1	1	1	1
1066	County_level_hospital	2	1	1	6	3	4	4	4	4	4	4	4	4	4	5	4	2	2	2	0	2	0	2	10	1	1	2	1	1	0	1	1	0	8	48	0	2	2	1	2	1	2	1	0
1067	County_level_hospital	2	2	1	5	2	5	5	5	3	5	4	4	4	4	5	5	1	1	0	0	1	0	1	4	1	0	0	0	0	0	1	0	0	2	51	0	2	2	1	2	1	1	0	0
1068	County_level_hospital	2	1	1	6	4	5	5	4	5	5	5	5	5	5	5	5	3	3	3	3	1	1	3	17	3	2	3	3	3	1	3	2	0	20	58	0	2	3	2	2	1	2	1	1
1069	County_level_hospital	2	1	1	4	3	5	5	5	5	5	5	5	5	5	5	5	1	1	2	0	1	1	0	6	1	0	1	0	0	0	0	0	0	2	58	1	3	3	3	3	1	3	0	0
1070	County_level_hospital	1	2	1	5	4	4	4	4	4	4	4	4	4	4	5	4	1	0	1	0	1	0	0	3	1	1	1	1	1	0	1	1	0	7	49	0	1	3	1	2	1	1	0	0
1071	County_level_hospital	2	1	1	5	3	5	5	5	5	5	5	5	5	5	5	5	1	0	1	0	1	0	1	4	1	1	0	1	0	0	0	0	0	3	58	1	2	2	2	2	1	3	0	0
1072	County_level_hospital	2	2	1	4	3	5	5	5	5	5	5	5	5	5	5	5	1	0	1	0	0	0	0	2	0	0	0	0	0	0	0	0	0	0	58	0	2	2	1	2	1	1	0	0
1073	County_level_hospital	2	1	1	6	3	4	5	5	4	5	4	5	5	5	5	4	2	3	2	3	2	0	2	14	3	1	2	1	1	1	1	1	0	11	54	1	2	3	3	2	1	3	1	1
1074	County_level_hospital	2	1	1	6	4	5	5	5	5	5	5	5	5	5	4	5	2	2	2	2	1	0	2	11	0	1	1	1	1	1	1	0	0	6	58	1	2	3	2	2	1	2	1	0
1075	County_level_hospital	2	1	1	4	4	4	4	4	4	4	4	4	4	4	4	4	2	3	2	3	3	1	2	16	2	2	2	2	2	2	2	2	2	18	48	0	2	2	1	2	1	1	1	1
1076	County_level_hospital	2	2	1	6	3	5	5	5	5	5	5	5	5	5	5	5	2	2	0	0	1	0	1	6	0	0	0	0	1	0	0	0	0	1	58	1	1	3	2	2	1	1	0	0
1077	County_level_hospital	2	2	1	5	4	5	5	5	5	5	5	5	5	5	5	4	2	1	2	2	2	0	2	11	2	2	2	2	2	1	2	2	0	15	58	1	2	2	2	2	1	1	1	1
1078	County_level_hospital	2	1	1	4	5	5	5	5	5	5	5	5	5	5	5	5	1	2	1	0	0	0	0	4	0	0	1	1	1	0	0	0	0	3	60	1	2	2	2	2	1	2	0	0
1079	County_level_hospital	2	1	2	6	3	5	5	5	4	5	5	5	5	5	5	5	1	0	1	0	2	0	1	5	1	1	2	1	1	1	1	1	0	9	57	2	2	3	3	2	1	2	0	0
1080	County_level_hospital	2	2	1	6	4	4	4	4	4	4	4	4	4	4	4	4	1	2	0	0	1	0	1	5	1	1	0	1	1	0	0	0	0	4	48	0	2	3	2	3	1	1	0	0
1081	County_level_hospital	2	1	1	3	3	3	3	3	3	3	3	3	3	4	5	5	1	3	2	2	2	0	2	12	1	1	2	1	1	1	1	1	0	9	41	0	2	2	2	3	1	1	1	0
1082	County_level_hospital	2	1	1	5	3	5	4	4	4	5	2	5	4	5	5	5	3	3	1	0	2	0	3	12	1	2	3	2	3	1	2	2	0	16	51	0	2	2	2	2	1	2	1	1
1083	County_level_hospital	2	1	1	4	3	5	5	5	5	5	5	5	5	5	5	5	2	3	1	0	1	0	2	9	1	1	1	1	1	1	1	1	0	8	58	1	2	4	2	2	1	1	1	0
1084	County_level_hospital	2	3	1	4	4	5	5	5	5	5	5	5	5	5	5	5	1	2	2	0	1	0	1	7	1	1	1	1	1	1	1	1	0	8	59	1	2	2	3	2	1	2	0	0
1085	County_level_hospital	2	1	1	5	4	4	4	3	3	4	3	4	2	4	4	4	2	3	0	0	3	0	3	11	2	2	2	2	2	1	2	2	1	16	43	0	2	3	1	2	1	1	1	1
1086	County_level_hospital	2	1	2	4	3	5	4	2	2	4	4	5	5	4	4	5	2	1	1	0	1	0	1	6	1	0	0	1	0	0	1	1	0	4	47	1	2	3	3	2	1	3	0	0
1087	County_level_hospital	2	2	1	4	4	4	4	4	3	4	3	4	4	5	4	4	2	3	0	0	1	1	2	9	1	1	3	2	1	1	1	1	0	11	47	0	2	3	1	2	1	1	1	1
1088	County_level_hospital	2	2	1	5	3	5	5	4	5	5	5	5	4	5	4	5	1	2	1	0	2	0	2	8	1	1	1	1	1	2	1	0	0	8	55	0	2	2	2	2	1	1	1	0
1089	County_level_hospital	2	1	1	5	3	5	5	5	4	5	3	5	5	5	5	5	2	3	2	0	2	0	2	11	1	1	1	1	1	1	1	1	0	8	55	1	2	3	2	2	1	3	1	0
1090	County_level_hospital	2	1	3	5	3	4	4	2	4	4	4	4	4	4	4	4	1	1	2	2	1	0	1	8	1	1	1	1	1	1	1	0	0	7	45	1	2	3	4	2	1	3	1	0
1091	County_level_hospital	2	1	1	6	1	5	5	5	5	5	5	5	5	5	5	5	1	2	1	0	1	0	1	6	1	1	1	1	1	1	1	1	1	9	56	1	2	3	2	2	1	3	0	0
1092	County_level_hospital	2	1	1	4	5	5	5	5	5	5	5	5	5	5	5	5	1	2	2	0	0	0	1	6	0	0	0	0	0	0	0	0	0	0	60	1	3	3	2	2	1	2	0	0
1093	County_level_hospital	2	1	1	5	2	4	5	4	4	3	3	5	5	5	5	5	2	3	2	2	2	1	2	14	1	1	1	1	1	1	1	1	1	9	50	1	2	2	3	2	1	3	1	0
1094	County_level_hospital	2	2	2	6	2	4	4	4	4	5	3	5	5	5	5	5	1	3	2	0	1	0	1	8	1	1	1	1	1	2	1	0	0	8	51	1	1	3	3	2	1	1	1	0
1095	County_level_hospital	2	1	1	5	5	5	5	5	5	5	5	5	5	5	5	5	1	3	2	2	2	0	2	12	0	1	1	1	1	0	0	0	0	4	60	0	1	3	1	2	1	2	1	0
1096	County_level_hospital	2	1	1	4	3	5	5	5	4	5	5	5	5	5	5	5	3	2	2	3	2	1	3	16	1	1	1	1	1	1	1	1	1	9	57	1	2	2	3	2	1	3	1	0
1097	County_level_hospital	2	1	2	6	5	5	5	5	5	5	5	5	5	5	5	5	2	3	2	2	1	0	2	12	1	1	2	2	1	0	1	1	0	9	60	0	2	3	2	2	1	2	1	0
1098	County_level_hospital	2	2	1	6	2	5	4	4	4	5	2	5	5	5	5	5	2	3	2	1	2	0	3	13	3	2	2	3	2	2	1	1	2	18	51	0	2	3	1	2	1	1	1	1
1099	County_level_hospital	2	1	1	6	4	3	4	3	3	3	3	5	4	5	5	5	3	3	2	0	3	0	3	14	2	2	2	2	3	1	2	2	2	18	47	0	2	2	2	2	1	2	1	1
1100	County_level_hospital	2	2	1	6	3	5	5	5	5	5	4	4	5	5	4	5	2	3	2	3	1	0	2	13	2	1	2	2	2	1	2	1	0	13	55	0	2	2	1	2	1	1	1	1
1101	County_level_hospital	2	2	1	6	3	5	5	5	5	5	1	5	4	5	5	5	2	3	3	3	2	0	3	16	1	1	1	1	2	0	1	1	0	8	53	0	3	2	1	2	1	1	1	0
1102	County_level_hospital	2	2	1	5	4	4	4	4	4	4	4	4	4	4	4	4	1	2	1	0	1	0	2	7	1	1	1	1	1	1	1	1	1	9	48	0	2	3	1	2	1	1	0	0
1103	County_level_hospital	2	1	2	6	4	4	4	5	5	4	4	5	4	5	4	5	2	1	2	0	2	0	2	9	1	1	1	1	1	1	1	0	0	7	53	1	2	3	4	2	1	3	1	0
1104	County_level_hospital	2	2	1	6	4	5	5	5	5	5	5	5	5	5	5	5	1	3	2	0	1	0	0	7	0	0	0	0	0	0	0	0	0	0	59	1	2	3	3	2	1	1	0	0
1105	County_level_hospital	2	1	1	6	2	2	2	2	2	2	2	2	2	2	2	2	2	2	2	0	1	0	1	8	1	1	1	1	1	1	1	1	0	8	24	0	2	2	2	2	1	2	1	0
1106	County_level_hospital	2	2	1	6	3	5	3	3	5	5	5	5	4	5	5	5	2	3	3	3	1	0	2	14	1	1	2	2	1	1	0	1	0	9	53	0	2	2	1	2	1	1	1	0
1107	County_level_hospital	2	1	2	5	2	5	5	5	4	5	3	5	5	5	5	5	1	3	1	0	1	0	2	8	1	1	1	1	1	1	1	1	1	9	54	1	3	3	2	2	1	2	1	0
1108	County_level_hospital	2	1	2	4	3	5	5	4	5	5	5	5	4	5	5	5	3	2	2	0	2	0	2	11	1	1	1	1	2	2	2	2	0	12	56	1	2	3	2	2	1	2	1	1
1109	County_level_hospital	2	1	2	4	5	5	5	5	5	5	5	5	5	5	5	5	0	1	1	0	0	0	0	2	0	0	0	0	0	0	0	0	0	0	60	1	2	3	2	2	1	3	0	0
1110	County_level_hospital	2	2	1	4	5	5	5	5	5	5	5	5	5	5	5	5	2	3	2	0	1	0	2	10	1	1	1	1	1	1	1	1	1	9	60	0	2	3	2	2	1	1	1	0
1111	County_level_hospital	2	1	1	6	4	5	5	5	4	5	4	5	4	5	5	5	2	3	2	0	2	0	3	12	1	2	3	2	1	1	1	0	0	11	56	0	2	2	2	2	1	3	1	1
1112	County_level_hospital	2	1	2	4	4	4	5	4	5	5	4	5	5	5	5	5	2	3	2	0	2	1	1	11	1	1	1	2	2	1	2	1	0	11	56	1	2	3	3	2	1	3	1	1
1113	County_level_hospital	2	1	1	5	2	4	4	4	4	5	5	5	5	5	5	5	3	3	3	1	3	0	3	16	2	1	3	3	2	1	2	1	1	16	53	1	2	3	2	3	1	3	1	1
1114	County_level_hospital	2	1	1	3	4	5	5	5	5	5	5	5	5	5	5	5	2	3	2	1	3	0	3	14	1	1	1	1	1	1	1	1	1	9	59	1	2	2	2	2	1	3	1	0
1115	County_level_hospital	2	1	2	5	4	5	5	4	4	5	4	5	4	5	5	5	1	2	2	0	2	0	2	9	1	1	1	1	1	1	1	1	0	8	55	1	2	3	3	2	1	3	1	0
1116	County_level_hospital	2	2	2	4	5	5	5	5	5	5	5	5	5	5	5	5	2	3	2	0	1	0	2	10	1	1	2	1	1	0	0	0	0	6	60	0	2	3	2	2	1	1	1	0
1117	County_level_hospital	2	2	1	4	3	4	4	4	4	4	3	4	4	1	5	5	1	1	2	0	1	0	0	5	1	1	1	1	1	1	0	0	0	6	45	0	2	3	1	2	1	1	0	0
1118	County_level_hospital	2	2	1	6	5	5	5	5	5	5	5	5	5	5	5	5	2	3	2	0	1	0	1	9	1	2	2	1	1	1	1	1	1	11	60	0	2	2	1	2	1	1	1	1
1119	County_level_hospital	2	1	2	4	2	5	5	5	5	5	5	5	5	5	5	5	2	1	2	0	2	0	3	10	1	1	0	1	1	0	2	2	0	8	57	1	1	3	2	2	1	2	1	0
1120	County_level_hospital	2	1	2	5	3	4	4	2	4	5	4	5	4	5	5	5	3	3	2	3	2	0	3	16	1	1	2	2	1	2	2	1	1	13	50	1	1	3	3	2	1	2	1	1
1121	County_level_hospital	2	1	1	5	3	4	4	5	3	5	3	5	5	5	5	5	3	3	2	0	2	0	3	13	2	2	3	1	2	2	1	1	2	16	52	1	1	3	3	2	1	2	1	1
1122	County_level_hospital	2	1	1	4	5	5	5	5	5	5	5	5	5	5	5	5	2	2	2	0	2	0	3	11	1	1	1	1	1	1	1	1	0	8	60	1	2	2	2	2	1	3	1	0
1123	County_level_hospital	2	1	2	6	5	5	5	5	5	5	5	5	5	5	5	5	2	3	2	2	1	0	2	12	0	0	2	1	1	0	1	1	0	6	60	1	2	2	4	2	1	3	1	0
1124	County_level_hospital	2	1	1	6	3	3	3	3	4	2	1	1	2	2	2	2	2	1	2	0	2	1	2	10	2	2	1	1	1	1	1	2	1	12	28	1	2	2	3	2	1	3	1	1
1125	County_level_hospital	2	2	1	6	5	5	5	5	5	5	5	5	5	5	5	5	2	1	2	0	1	0	1	7	0	0	0	0	0	0	0	0	0	0	60	1	2	2	2	2	1	1	0	0
1126	County_level_hospital	2	2	1	4	4	4	4	4	4	4	4	4	4	5	5	5	2	1	2	3	1	0	3	12	1	1	1	1	1	1	1	1	0	8	51	0	2	3	1	2	1	1	1	0
1127	County_level_hospital	2	1	1	4	5	5	5	5	5	5	5	5	5	5	5	5	0	1	0	0	0	0	0	1	0	0	0	0	0	0	0	0	0	0	60	0	2	2	2	2	1	2	0	0
1128	County_level_hospital	2	2	1	6	1	5	5	5	5	5	5	5	5	5	5	5	0	1	1	0	0	0	1	3	1	1	0	0	0	0	0	0	0	2	56	1	2	3	2	2	1	1	0	0
1129	County_level_hospital	2	1	2	6	5	5	5	4	5	5	5	5	4	5	5	5	2	3	1	0	2	0	1	9	2	1	3	2	1	0	0	0	0	9	58	2	3	2	4	2	1	3	1	0
1130	County_level_hospital	2	1	2	5	5	5	5	5	5	5	5	5	5	5	5	5	1	1	0	0	1	0	2	5	1	0	1	1	1	0	0	0	0	4	60	2	2	2	3	2	1	3	0	0
1131	County_level_hospital	2	2	1	5	5	5	5	5	5	5	5	5	5	5	5	5	1	1	1	0	1	0	1	5	0	1	1	0	1	1	1	0	0	5	60	0	1	3	2	2	1	1	0	0
1132	County_level_hospital	2	1	1	4	3	4	4	5	5	5	5	5	5	5	5	5	2	2	2	3	3	1	2	15	1	1	1	1	1	1	1	1	1	9	56	2	3	2	5	2	1	3	1	0
1133	County_level_hospital	2	1	1	4	3	5	5	1	4	5	4	4	4	5	5	5	2	3	2	0	1	0	3	11	1	1	1	1	1	1	1	1	1	9	50	1	2	3	2	2	1	2	1	0
1134	County_level_hospital	2	2	1	6	1	5	4	4	4	5	4	5	4	5	4	5	3	3	2	3	2	0	3	16	1	1	2	2	1	1	1	1	0	10	50	0	1	3	1	2	1	1	1	1
1135	County_level_hospital	2	1	2	4	5	5	5	5	4	5	5	5	4	5	5	5	1	2	1	0	2	0	1	7	1	1	1	1	1	1	1	1	0	8	58	1	2	3	2	2	1	2	0	0
1136	County_level_hospital	2	1	2	4	4	4	4	4	4	4	4	4	3	4	4	4	2	1	1	0	0	1	2	7	1	1	1	1	1	1	1	1	1	9	47	1	2	3	3	2	1	3	0	0
1137	County_level_hospital	2	1	1	4	2	2	2	2	2	2	2	2	2	2	2	2	2	1	3	3	1	2	2	14	1	1	1	1	1	1	1	1	1	9	24	1	2	2	3	2	1	3	1	0
1138	County_level_hospital	2	1	2	5	3	3	3	3	3	3	3	3	3	3	3	3	2	2	2	2	2	0	3	13	1	1	1	1	1	1	1	1	1	9	36	1	1	3	3	2	1	3	1	0
1139	County_level_hospital	2	1	1	4	5	5	5	4	4	5	4	4	4	4	4	5	2	3	2	3	2	0	3	15	2	3	2	2	2	2	2	2	0	17	53	0	3	3	2	2	1	2	1	1
1140	County_level_hospital	2	1	2	5	4	5	5	5	4	5	5	5	5	5	5	5	1	2	2	2	1	0	1	9	0	0	1	0	0	0	0	0	0	1	58	1	2	3	3	2	1	2	1	0
1141	County_level_hospital	2	1	2	5	4	5	5	5	5	5	5	5	5	5	5	5	0	2	1	0	1	0	0	4	0	0	0	0	0	0	0	0	0	0	59	2	2	2	3	2	1	4	0	0
1142	County_level_hospital	2	1	2	5	2	5	5	5	5	5	5	5	5	5	5	5	0	0	1	0	1	0	0	2	1	1	1	1	0	1	1	0	0	6	57	2	2	3	4	2	1	3	0	0
1143	County_level_hospital	2	1	1	6	2	5	5	4	4	5	4	5	4	5	5	5	2	3	2	3	2	0	2	14	2	1	2	2	1	0	1	1	0	10	53	1	2	3	2	2	1	2	1	1
1144	County_level_hospital	2	1	3	6	4	5	4	5	5	5	5	5	5	5	5	5	2	2	1	0	1	0	2	8	2	2	2	2	2	1	1	1	0	13	58	2	1	3	4	2	1	3	1	1
1145	County_level_hospital	2	1	1	6	2	5	5	5	5	5	5	5	5	5	5	5	2	3	1	0	2	0	2	10	1	1	1	1	1	0	0	1	0	6	57	0	2	3	1	2	1	2	1	0
1146	County_level_hospital	2	1	1	5	4	4	5	5	5	5	5	5	5	5	5	5	2	3	2	2	1	0	2	12	1	1	1	1	1	1	1	0	0	7	58	0	1	1	2	2	1	2	1	0
1147	County_level_hospital	1	3	2	5	1	5	5	4	5	5	4	5	5	5	4	5	2	3	2	0	2	0	3	12	3	3	3	3	3	2	2	2	2	23	53	1	1	2	3	3	1	2	1	1
1148	County_level_hospital	2	2	2	4	4	5	5	5	5	5	3	5	5	5	4	5	1	3	0	0	1	0	2	7	1	1	1	1	1	1	1	0	0	7	56	0	2	3	1	3	1	1	0	0
1149	County_level_hospital	2	1	2	5	3	5	5	5	5	5	4	5	5	5	5	5	2	2	2	0	1	0	1	8	1	1	1	1	1	1	1	0	0	7	57	2	2	3	4	2	1	3	1	0
1150	County_level_hospital	2	2	1	6	3	5	5	5	5	5	5	5	5	5	5	5	1	1	2	0	1	0	1	6	1	0	1	1	0	0	0	0	0	3	58	0	1	2	1	2	1	1	0	0
1151	Urban_hospital	2	1	2	5	5	4	5	5	4	5	4	4	5	5	4	5	1	2	2	2	1	0	1	9	1	1	1	1	1	1	1	1	0	8	55	1	2	3	3	2	1	3	1	0
1152	Urban_hospital	2	1	2	6	5	5	5	5	5	5	5	5	5	5	4	5	2	2	1	1	1	0	3	10	2	1	2	2	1	1	1	1	0	11	59	1	1	3	2	2	1	1	1	1
1153	Urban_hospital	2	2	1	4	5	5	5	5	5	5	5	5	5	5	5	5	0	1	0	0	0	0	0	1	0	0	0	0	0	0	0	0	0	0	60	0	2	3	1	2	1	1	0	0
1154	Urban_hospital	2	2	1	5	5	5	5	2	5	5	5	5	4	5	5	5	3	3	3	3	2	0	3	17	1	1	3	2	2	1	1	0	0	11	56	0	2	3	1	2	1	1	1	1
1155	County_level_hospital	2	1	1	5	5	5	5	5	5	5	5	5	5	5	5	5	1	2	1	0	1	0	1	6	1	1	1	1	1	0	1	1	0	7	60	1	1	3	2	2	1	3	0	0
1156	Urban_hospital	2	3	2	6	3	4	4	5	4	5	3	5	5	5	5	5	2	3	2	2	2	0	2	13	1	1	1	1	1	1	1	0	0	7	53	1	2	3	4	2	1	3	1	0
1157	Urban_hospital	2	1	1	6	5	5	5	5	5	5	5	5	5	5	5	5	1	0	1	0	1	0	1	4	1	1	1	1	1	1	1	0	0	7	60	0	2	3	1	2	1	3	0	0
1158	County_level_hospital	2	2	2	6	4	5	5	4	4	5	4	5	5	5	5	5	2	1	2		2	0	2	9	1	1	2	1	1	1	0	0	0	7	56	1	2	3	2	2	1	1	1	0
1159	Urban_hospital	2	2	1	4	1	4	2	2	2	5	2	4	4	4	5	5	1	1	1	0	1	0	1	5	1	1	1	1	1	0	1	1	1	8	40	1	1	3	2	1	2	1	0	0
1160	Urban_hospital	2	1	2	4	5	5	5	5	5	5	5	5	5	5	5	5	1	2	1	0	1	0	1	6	1	1	1	1	1	1	1	1	0	8	60	1	1	3	3	1	2	2	0	0
1161	Urban_hospital	2	1	2	3	3	5	5	4	4	4	4	4	5	4	5	5	2	2	2	0	2	2	2	12	1	1	1	1	1	1	1	1	0	8	52	2	1	3	5	2	1	3	1	0
1162	Urban_hospital	2	1	2	4	3	5	5	4	4	5	5	5	5	5	5	5	1	3	2	2	2	0	2	12	2	2	2	2	1	1	2	1	1	14	56	1	2	3	2	1	1	3	1	1
1163	Urban_hospital	2	1	2	4	4	4	4	4	4	4	4	4	4	4	4	4	1	2	1	0	2	1	2	9	2	2	2	2	2	2	2	2	2	18	48	2	1	3	4	1	1	3	1	1
1164	Urban_hospital	2	1	1	4	3	4	4	4	4	4	3	4	5	5	5	5	1	2	1	0	1	0	2	7	3	2	3	2	2	1	2	3	0	18	50	1	1	3	2	1	1	2	0	1
1165	Urban_hospital	2	1	2	4	2	5	5	4	5	5	4	5	5	5	4	5	1	1	1	0	1	0	3	7	1	1	1	1	1	1	1	0	0	7	54	1	1	3	2	1	1	2	0	0
1166	Urban_hospital	2	2	2	4	3	5	4	3	4	4	1	5	5	4	4	5	2	3	2	0	2	0	2	11	2	2	2	2	2	2	2	1	0	15	47	0	1	3	2	1	1	1	1	1
1167	Urban_hospital	2	1	1	2	4	5	5	2	5	5	4	5	5	5	4	5	1	1	1	0	1	0	1	5	1	1	1	1	1	1	1	1	0	8	54	0	1	3	1	1	1	1	0	0
1168	Urban_hospital	2	1	2	5	2	4	4	2	3	5	2	2	5	4	4	5	2	2	2	2	2	0	2	12	1	1	1	1	1	0	1	1	0	7	42	1	1	3	3	1	1	3	1	0
1169	Urban_hospital	2	2	1	4	3	5	5	4	5	5	4	5	5	5	5	5	1	1	2	0	1	0	3	8	2	2	3	2	2	2	2	1	1	17	56	0	1	3	1	1	1	1	1	1
1170	Urban_hospital	2	1	1	4	3	5	4	4	4	4	3	5	4	5	5	5	2	3	2	1	2	0	3	13	2	2	2	2	2	1	1	1	0	13	51	1	1	3	2	1	1	1	1	1
1171	Urban_hospital	2	1	2	4	5	5	5	5	5	5	4	5	5	5	5	5	2	3	1	0	2	2	2	12	2	2	3	3	2	2	3	3	0	20	59	1	2	3	3	1	2	3	1	1
1172	Urban_hospital	2	2	1	4	3	5	5	5	5	5	5	5	5	5	5	5	1	0	1	0	0	0	1	3	1	0	0	1	1	1	1	0	0	5	58	0	1	3	1	1	2	1	0	0
1173	Urban_hospital	2	2	2	4	4	5	5	5	5	5	5	5	5	5	5	5	2	3	2	0	1	2	3	13	1	1	2	2	2	0	0	0	0	8	59	1	1	3	3	1	2	1	1	0
1174	Urban_hospital	1	1	2	4	3	3	3	3	3	4	3	4	4	5	4	4	2	3	2	2	1	0	2	12	2	2	2	3	2	2	1	1	0	15	43	1	1	2	4	1	1	1	1	1
1175	Urban_hospital	2	1	2	4	4	5	5	5	5	5	5	5	5	5	4	5	3	3	2	0	2	0	3	13	2	2	3	3	3	1	2	2	0	18	58	1	1	3	4	1	1	1	1	1
1176	Urban_hospital	2	1	2	4	3	4	4	3	5	5	5	5	5	5	5	5	2	2	2	0	2	0	2	10	1	1	1	2	1	0	0	0	0	6	54	1	1	3	4	1	1	3	1	0
1177	Urban_hospital	2	1	2	4	4	5	5	5	5	5	4	5	5	5	5	5	2	3	2	1	2	0	2	12	1	1	1	1	1	1	1	1	1	9	58	1	1	3	3	1	1	3	1	0
1178	Urban_hospital	1	1	2	4	5	5	5	4	5	5	5	5	5	5	5	5	2	2	2	3	1	0	2	12	1	1	1	1	1	1	1	1	0	8	59	1	1	3	3	1	1	3	1	0
1179	Urban_hospital	2	1	2	4	3	5	5	5	5	5	4	5	5	5	5	5	1	3	2	0	1	0	1	8	2	1	2	1	1	1	1	0	0	9	57	1	1	3	2	1	2	3	1	0
1180	Urban_hospital	2	1	2	4	3	5	4	4	5	5	3	5	5	5	5	5	0	2	2	0	1	0	1	6	1	1	0	1	1	0	0	1	0	5	54	1	3	3	3	1	1	3	0	0
1181	Urban_hospital	2	1	2	4	5	5	5	5	5	5	5	5	5	5	5	5	0	0	2	0	0	0	0	2	1	0	1	1	1	1	1	0	0	6	60	1	1	3	3	1	2	3	0	0
1182	Urban_hospital	2	1	2	4	3	4	3	3	4	4	4	4	5	5	5	5	1	1	1	0	1	0	1	5	1	1	1	1	1	1	1	1	1	9	49	2	2	3	5	1	1	3	0	0
1183	Urban_hospital	2	1	2	4	3	4	4	4	4	4	4	4	4	4	4	4	2	3	0	0	1	0	2	8	1	1	1	1	1	1	1	1	0	8	47	1	1	3	3	1	2	3	1	0
1184	Urban_hospital	2	1	1	4	5	5	5	5	5	5	5	5	5	5	5	5	3	3	2	1	2	0	3	14	2	2	3	3	2	2	3	2	0	19	60	1	3	2	3	1	2	3	1	1
1185	Urban_hospital	2	1	2	4	2	5	4	4	4	4	3	4	5	5	4	4	2	3	1	1	1	0	1	9	1	1	3	1	1	1	1	1	0	10	48	1	1	3	2	1	2	2	1	1
1186	Urban_hospital	2	1	2	3	4	5	5	4	4	5	5	5	5	5	4	5	3	3	2	1	2	1	3	15	2	2	2	2	2	2	2	1	1	16	56	1	1	3	4	1	1	3	1	1
1187	Urban_hospital	2	2	2	4	5	5	5	4	5	5	5	5	5	5	5	5	1	3	2	1	1	0	2	10	1	1	2	2	2	0	2	1	0	11	59	1	2	3	2	1	2	1	1	1
1188	Urban_hospital	2	1	2	4	4	4	4	4	4	4	4	4	4	5	5	5	0	1	1	0	1	0	1	4	1	1	0	1	1	1	3	1	0	9	51	1	2	3	2	1	2	3	0	0
1189	Urban_hospital	2	2	1	4	5	5	5	5	5	5	4	5	5	5	4	5	2	3	1	0	1	0	3	10	1	1	2	1	1	0	0	1	0	7	58	0	2	3	1	1	2	1	1	0
1190	Urban_hospital	2	2	1	4	3	4	5	5	4	5	5	5	4	5	5	5	2	0	2	0	1	0	3	8	1	0	0	1	0	0	0	0	1	3	55	0	1	3	1	1	2	1	1	0
1191	Urban_hospital	2	2	1	4	4	5	5	5	4	5	4	5	4	5	5	5	0	0	1	0	1	0	2	4	1	1	2	1	2	2	1	0	0	10	56	0	2	3	1	1	1	1	0	1
1192	Urban_hospital	1	2	2	5	3	4	4	2	4	4	5	5	5	5	5	5	2	2	2	0	1	0	1	8	1	1	1	1	0	0	0	0	0	4	51	1	2	3	3	2	2	1	1	0
1193	Urban_hospital	2	2	2	6	3	5	5	4	3	5	2	5	4	5	5	5	2	1	2	0	1	0	3	9	2	2	2	2	2	2	1	1	0	14	51	0	1	3	2	2	1	1	1	1
1194	Urban_hospital	2	2	1	6	3	3	3	3	3	3	3	3	3	3	3	3	2	2	2	2	2	0	3	13	1	1	1	2	1	1	2	2	0	11	36	0	1	3	1	2	1	1	1	1
1195	Urban_hospital	1	1	1	6	3	5	5	4	4	5	3	4	4	5	4	5	1	0	2	0	1	0	3	7	1	1	1	1	2	1	2	0	0	9	51	1	1	3	3	2	2	2	0	0
1196	Urban_hospital	2	1	1	6	4	5	5	5	5	5	5	5	5	5	5	5	1	2	1	0	1	0	2	7	1	1	2	1	1	1	1	1	0	9	59	1	2	3	2	2	1	1	0	0
1197	Urban_hospital	2	1	2	6	5	5	4	5	4	5	5	5	5	5	5	4	1	0	1	0	1	0	2	5	1	1	1	2	0	1	0	0	0	6	57	2	1	3	4	2	2	3	0	0
1198	Urban_hospital	2	2	1	6	3	4	4	4	3	5	5	5	5	5	4	5	3	3	2	3	0	0	3	14	2	2	3	2	3	2	3	1	1	19	52	0	1	3	1	2	1	1	1	1
1199	Urban_hospital	1	1	2	6	4	5	5	4	4	5	4	5	5	5	4	5	2	3	2	2	2	0	2	13	1	1	2	1	1	2	2	1	0	11	55	1	2	3	2	2	1	3	1	1
1200	Urban_hospital	2	1	2	5	4	4	4	4	4	4	4	4	5	5	5	5	1	1	0	0	1	0	3	6	3	3	2	3	2	2	2	2	0	19	52	1	1	3	3	2	2	3	0	1
1201	Urban_hospital	2	2	1	5	1	1	1	1	1	5	5	5	5	5	5	5	2	3	2	0	2	1	2	12	2	2	2	2	2	2	2	0	0	14	40	0	1	3	1	3	1	1	1	1
1202	Urban_hospital	2	2	1	5	4	5	5	5	4	5	4	5	4	5	4	5	2	3	1	0	1	0	2	9	1	2	2	2	2	1	2	1	0	13	55	0	1	3	1	2	1	1	1	1
1203	Urban_hospital	2	2	1	4	2	2	2	2	2	2	2	2	2	2	2	2	2	2	1	0	3	2	2	12	1	1	1	1	1	1	1	1	1	9	24	0	3	3	1	2	1	1	1	0
1204	Urban_hospital	2	2	1	4	4	4	4	4	4	4	2	4	4	4	4	4	1	1	1	0	1	0	2	6	1	1	1	1	1	1	1	0	0	7	46	0	1	3	1	3	1	1	0	0
1205	Urban_hospital	2	1	2	6	5	5	5	5	5	5	5	5	5	5	5	5	2	3	2	2	1	0	3	13	1	1	1	2	2	0	1	1	0	9	60	1	1	3	4	2	1	3	1	0
1206	Urban_hospital	2	1	1	5	5	5	5	5	5	5	5	5	5	5	5	5	2	0	1	0	1	0	1	5	1	1	1	1	1	0	0	0	0	5	60	1	1	3	2	1	1	2	0	0
1207	Urban_hospital	2	1	2	6	3	5	5	4	5	5	5	5	5	5	5	5	3	2	2	0	1	0	1	9	1	1	1	1	1	1	0	0	0	6	57	1	1	3	4	3	1	2	1	0
1208	Urban_hospital	2	2	2	6	5	5	5	5	5	5	4	5	5	5	5	5	2	3	2	0	2	0	3	12	2	1	2	1	2	1	1	1	0	11	59	0	1	3	2	1	1	1	1	1
1209	Urban_hospital	2	1	2	5	4	5	5	5	5	5	5	5	5	5	5	5	0	0	2	0	1	0	0	3	1	1	1	1	0	1	0	0	0	5	59	3	1	3	5	2	1	2	0	0
1210	Urban_hospital	2	1	1	5	3	4	4	4	4	4	4	5	5	4	5	5	1	2	2	2	2	0	2	11	1	0	1	1	1	1	1	1	0	7	51	0	2	3	1	2	1	1	1	0
1211	Urban_hospital	2	1	2	6	3	5	5	2	5	5	5	5	5	5	5	5	2	2	3	1	1	0	2	11	0	1	2	1	0	0	1	0	0	5	55	2	2	3	4	3	1	3	1	0
1212	Urban_hospital	2	1	2	5	4	5	5	5	5	5	5	5	5	5	5	5	1	2	2	0	1	1	1	8	0	0	0	0	0	0	0	0	0	0	59	1	2	3	3	2	1	3	1	0
1213	Urban_hospital	2	1	2	5	2	2	5	5	5	5	5	5	5	5	5	5	2	2	2	0	1	0	3	10	2	1	1	1	1	1	1	1	1	10	54	1	1	3	2	1	1	3	1	1
1214	Urban_hospital	2	1	2	6	3	5	5	5	5	5	5	5	5	5	5	5	1	1	1	0	1	0	1	5	1	1	1	1	1	2	1	1	0	9	58	1	2	3	3	2	1	3	0	0
1215	Urban_hospital	2	1	2	4	2	4	4	4	4	4	3	4	4	5	5	5	1	2	1	0	1	0	1	6	0	0	0	0	0	0	0	0	0	0	48	1	1	3	2	1	1	2	0	0
1216	Urban_hospital	2	1	3	3	4	5	5	5	5	5	5	5	5	5	5	5	0	1	1	0	1	0	3	6	1	1	1	1	1	1	1	1	1	9	59	1	2	3	3	1	1	3	0	0
1217	Urban_hospital	2	1	2	4	5	5	5	5	5	5	5	5	5	5	5	5	1	0	2	0	1	0	0	4	1	0	0	1	0	0	0	0	0	2	60	1	2	3	3	1	1	2	0	0
1218	Urban_hospital	2	1	2	3	5	5	5	5	5	5	5	5	5	5	5	5	0	1	1	0	0	0	0	2	0	0	0	0	0	0	3	0	0	3	60	2	2	3	5	1	1	3	0	0
1219	Urban_hospital	2	2	1	5	4	5	5	5	4	4	4	5	4	5	4	5	1	2	2	0	1	0	2	8	1	1	1	1	1	1	1	0	0	7	54	0	2	3	1	2	1	1	1	0
1220	Urban_hospital	2	1	3	4	4	4	5	4	4	5	4	5	5	5	4	5	2	3	2	0	1	0	2	10	1	1	1	1	1	1	1	1	1	9	54	2	2	3	4	1	1	3	1	0
1221	Urban_hospital	2	1	2	4	4	5	5	4	4	5	4	5	5	5	5	5	0	0	0	0	1	0	1	2	1	1	1	1	1	1	1	1	0	8	56	1	1	3	2	1	1	3	0	0
1222	Urban_hospital	2	2	1	4	5	5	5	5	5	5	3	5	5	5	5	5	1	2	2	0	2	0	1	8	1	1	1	1	1	1	0	1	0	7	58	0	2	3	1	1	1	1	1	0
1223	Urban_hospital	2	2	2	4	3	5	5	4	4	5	4	5	5	5	5	5	3	3	3	0	1	0	3	13	1	2	2	1	2	3	1	2	0	14	55	1	1	3	3	1	1	1	1	1
1224	Urban_hospital	2	2	2	3	3	5	5	5	5	5	3	5	5	4	4	5	2	2	2	0	1	0	3	10	1	1	1	3	1	1	1	1	1	11	54	1	1	3	4	1	2	1	1	1
1225	Urban_hospital	2	1	2	5	3	5	5	5	5	5	3	5	5	5	4	5	1	1	1	0	0	0	1	4	1	1	0	1	0	0	0	0	0	3	55	2	2	3	4	1	1	3	0	0
1226	Urban_hospital	2	1	2	5	3	5	5	5	5	5	5	5	5	5	5	5	1	1	2	1	1	0	2	8	1	1	2	1	0	1	1	0	0	7	58	2	1	3	4	1	1	3	1	0
1227	Urban_hospital	2	1	2	4	5	5	5	5	5	5	5	5	5	5	5	5	0	0	1	1	0	0	1	3	0	0	0	0	0	0	0	0	0	0	60	2	1	3	4	1	1	2	0	0
1228	Urban_hospital	2	1	2	2	5	5	5	4	4	4	4	4	4	4	4	5	1	3	2	2	2	0	3	13	1	1	1	1	1	1	1	1	0	8	52	3	1	3	5	1	1	2	1	0
1229	Urban_hospital	2	1	2	4	2	5	5	5	5	5	4	5	4	5	4	5	2	3	2	0	3	0	3	13	1	1	2	2	2	2	2	2	0	14	54	1	2	3	3	1	2	3	1	1
1230	Urban_hospital	2	2	2	5	3	5	4	2	4	5	2	5	5	5	4	5	1	1	0	0	1	0	1	4	1	1	1	1	1	0	0	0	0	5	49	1	1	3	2	2	1	1	0	0
1231	Urban_hospital	2	1	2	5	4	5	5	5	5	5	5	5	4	5	5	5	2	3	1	0	1	1	2	10	1	1	2	1	2	1	1	1	0	10	58	1	2	3	2	2	1	2	1	1
1232	Urban_hospital	2	1	2	4	4	5	5	5	5	5	5	5	5	5	5	5	1	1	2	0	0	0	1	5	0	1	0	1	0	1	0	0	0	3	59	1	1	3	4	1	1	3	0	0
1233	Urban_hospital	2	1	2	4	4	4	4	4	4	5	4	5	5	5	4	5	2	2	2	1	1	0	2	10	0	0	1	1	0	0	1	0	0	3	53	2	2	3	4	1	1	3	1	0
1234	Urban_hospital	2	2	1	4	4	4	4	4	4	4	4	4	4	4	4	4	2	2	2	3	2	1	3	15	2	2	2	2	2	2	2	1	2	17	48	0	2	3	1	1	1	1	1	1
1235	Urban_hospital	2	2	1	4	5	5	5	5	5	5	5	5	5	5	5	5	2	2	2	3	0	0	1	10	1	1	1	1	1	1	1	0	0	7	60	0	2	3	1	1	1	1	1	0
1236	Urban_hospital	2	1	2	5	5	5	5	5	5	5	5	5	5	5	5	5	1	1	2	2	1	0	1	8	0	0	1	1	1	1	1	0	0	5	60	2	1	3	4	1	1	3	1	0
1237	Urban_hospital	1	2	2	5	4	5	5	4	2	4	2	5	5	5	4	5	2	3	3	1	1	0	3	13	1	1	3	2	1	0	1	1	0	10	50	1	2	3	2	2	1	1	1	1
1238	Urban_hospital	2	2	1	4	3	4	4	5	4	5	1	5	4	5	5	5	1	2	2	0	1	0	2	8	1	1	1	2	0	0	0	0	0	5	50	0	3	3	1	1	1	1	1	0
1239	Urban_hospital	2	2	1	3	3	4	4	3	4	5	4	4	5	5	5	5	3	2	2	0	3	2	3	15	2	2	2	2	2	3	1	1	2	17	51	0	2	3	1	1	1	1	1	1
1240	Urban_hospital	2	1	2	5	4	5	5	5	4	4	4	5	5	5	5	5	1	1	1	1	1	0	0	5	0	0	0	0	0	0	0	0	0	0	56	1	1	3	2	1	1	3	0	0
1241	Urban_hospital	2	1	3	5	5	5	5	5	5	5	5	5	1	1	5	5	3	3	3	3	3	3	3	21	1	2	3	3	3	2	3	2	2	21	52	3	1	2	5	1	2	3	1	1
1242	Urban_hospital	2	2	1	4	3	5	4	4	5	5	4	5	5	5	5	5	1	1	2	0	1	2	1	8	0	1	2	1	1	0	2	1	0	8	55	0	2	3	1	1	2	1	1	0
1243	Urban_hospital	2	2	1	5	3	4	4	3	3	4	3	4	4	4	4	4	2	2	2	0	2	0	3	11	1	1	2	2	1	1	1	1	0	10	44	0	2	4	1	1	2	1	1	1
1244	Urban_hospital	2	2	1	4	3	5	5	5	5	5	5	5	5	5	5	5	0	2	0	0	2	0	2	6	1	1	1	1	1	1	1	1	1	9	58	0	1	3	1	1	2	1	0	0
1245	Urban_hospital	2	2	1	4	4	4	4	4	4	4	4	4	4	4	4	4	2	3	1	0	2	0	3	11	2	2	2	2	2	0	2	2	0	14	48	0	1	3	1	1	1	1	1	1
1246	Urban_hospital	1	1	2	5	4	5	5	3	5	5	3	5	5	5	4	4	0	0	2	0	0	0	3	5	1	1	0	2	0	1	2	2	0	9	53	1	2	4	3	2	1	2	0	0
1247	Urban_hospital	2	1	2	5	4	5	5	5	5	5	4	5	5	5	5	5	2	1	2	1	1	0	1	8	1	1	1	1	1	1	1	0	0	7	58	2	1	3	4	1	1	2	1	0
1248	Urban_hospital	2	1	2	4	4	4	4	4	4	4	4	4	5	5	5	5	2	2	2	1	1	0	1	9	1	1	1	1	1	1	0	0	0	6	52	1	1	3	3	1	2	2	1	0
1249	Urban_hospital	2	1	2	4	4	5	5	5	4	5	4	4	5	5	4	5	1	2	2	0	1	0	2	8	1	1	1	1	1	1	1	1	1	9	55	1	2	3	2	1	1	2	1	0
1250	Urban_hospital	1	1	2	4	4	5	4	4	3	4	4	4	5	4	4	5	2	3	2	0	2	0	2	11	1	1	3	2	2	1	1	1	0	12	50	1	2	3	3	3	1	2	1	1
1251	Urban_hospital	2	2	1	4	3	5	3	3	3	3	2	3	4	3	5	3	2	3	1	0	2	2	3	13	2	2	2	2	1	2	1	1	1	14	40	0	2	3	1	1	1	1	1	1
1252	Urban_hospital	2	1	2	5	3	3	3	3	3	3	3	3	3	3	3	3	2	3	2	0	2	0	1	10	2	2	1	1	1	1	1	1	1	11	36	1	2	3	3	1	2	3	1	1
1253	Urban_hospital	2	2	1	4	3	5	5	5	4	4	4	5	4	5	4	5	1	2	2	0	1	1	2	9	1	1	1	1	1	0	1	1	0	7	53	0	1	3	1	1	1	1	1	0
1254	Urban_hospital	2	1	2	5	2	4	4	4	5	5	5	5	5	5	4	5	2	3	2	1	1	0	2	11	1	1	2	2	1	1	1	1	0	10	53	1	2	3	3	1	1	3	1	1
1255	Urban_hospital	2	1	2	4	2	4	4	4	4	4	4	4	4	4	4	4	2	1	0	0	1	0	2	6	1	1	1	1	1	1	1	1	1	9	46	1	1	3	2	2	1	2	0	0
1256	Urban_hospital	2	1	1	4	3	4	4	4	4	4	3	4	5	5	5	5	2	3	2	1	2	0	3	13	1	1	1	2	2	1	2	1	0	11	50	1	2	3	2	1	2	3	1	1
1257	Urban_hospital	2	2	1	4	4	4	4	4	4	4	4	4	4	4	4	4	2	1	2	0	1	0	2	8	1	1	1	1	1	1	1	1	1	9	48	0	3	3	1	1	1	1	1	0
1258	Urban_hospital	2	1	2	5	4	5	5	5	5	5	3	5	5	5	5	5	1	2	2	0	1	0	0	6	0	1	1	1	1	0	0	0	0	4	57	1	1	3	4	1	1	3	0	0
1259	Urban_hospital	2	2	1	4	4	5	5	5	4	5	4	4	4	4	5	5	1	0	1	0	1	0	1	4	1	1	0	1	1	0	1	0	0	5	54	0	1	3	1	2	2	1	0	0
1260	Urban_hospital	2	1	3	5	3	5	5	5	3	5	4	4	5	5	5	5	2	2	1	0	1	0	3	9	2	2	2	2	3	2	3	2	0	18	54	2	1	3	5	1	2	3	1	1
1261	Urban_hospital	2	1	2	4	4	4	4	4	4	4	4	4	5	4	4	5	1	2	2	2	2	0	2	11	2	1	2	2	2	1	2	1	0	13	50	1	1	3	3	1	2	2	1	1
1262	Urban_hospital	2	1	3	4	4	5	5	2	4	5	5	5	5	5	5	5	2	0	2	0	1	0	2	7	0	1	1	1	0	0	0	0	0	3	55	2	3	3	5	1	1	3	0	0
1263	Urban_hospital	1	2	2	4	2	4	4	4	2	4	3	4	5	5	4	5	1	0	0	0	1	0	2	4	2	2	2	2	2	1	2	2	0	15	46	1	2	3	2	2	1	1	0	1
1264	Urban_hospital	2	1	2	6	4	5	5	5	5	5	5	5	5	5	5	5	0	1	2	0	1	0	2	6	1	1	1	1	1	1	1	1	0	8	59	3	1	2	5	2	1	3	0	0
1265	Urban_hospital	2	1	2	6	3	4	4	3	4	4	2	5	5	5	5	5	3	2	2	3	2	0	2	14	1	1	1	1	1	0	1	1	0	7	49	1	1	3	3	2	1	3	1	0
1266	Urban_hospital	2	2	1	5	4	5	5	4	4	5	4	4	4	5	5	5	1	1	1	0	1	0	3	7	1	2	1	1	0	1	2	0	1	9	54	0	1	3	1	2	1	1	0	0
1267	Urban_hospital	2	1	1	5	3	4	5	5	3	4	3	5	4	5	4	5	2	3	3	1	2	0	3	14	1	2	3	2	2	0	1	1	0	12	50	1	2	3	2	2	1	1	1	1
1268	Urban_hospital	2	1	2	4	3	5	5	4	4	5	3	4	5	5	4	5	2	2	2	0	2	0	3	11	2	2	2	2	2	2	3	2	1	18	52	1	1	3	2	1	1	1	1	1
1269	Urban_hospital	2	1	3	4	2	1	1	2	4	5	4	5	5	5	5	5	1	0	2	0	1	0	1	5	1	1	1	1	1	1	1	1	0	8	44	2	2	3	5	1	1	2	0	0
1270	Urban_hospital	2	1	1	4	4	5	5	5	4	5	5	5	4	5	4	5	0	1	1	1	1	0	1	5	1	1	1	2	0	0	0	0	0	5	56	1	1	3	2	1	1	2	0	0
1271	Urban_hospital	2	2	1	6	4	5	5	4	4	4	3	5	5	5	5	4	2	3	2	2	2	2	3	16	1	1	2	2	2	1	3	1	1	14	53	0	1	3	1	2	1	1	1	1
1272	Urban_hospital	2	1	2	4	5	5	5	5	4	5	5	5	5	5	5	5	2	2	2	1	1	0	2	10	1	1	3	3	3	2	1	1	0	15	59	1	2	3	3	1	2	2	1	1
1273	Urban_hospital	2	1	2	4	3	4	4	4	4	4	4	4	4	4	4	5	2	1	1	0	1	0	2	7	0	1	1	1	1	1	1	1	0	7	48	1	1	3	3	1	2	3	0	0
1274	Urban_hospital	2	1	2	3	4	5	5	4	4	4	4	4	4	5	5	5	2	2	2	0	2	0	3	11	1	1	2	2	2	1	1	0	1	11	53	1	1	3	3	1	2	2	1	1
1275	Urban_hospital	2	2	1	4	3	3	4	3	3	5	4	4	4	4	5	5	2	1	1	0	1	0	1	6	1	1	1	1	1	1	1	1	1	9	47	0	1	3	2	1	2	1	0	0
1276	Urban_hospital	2	1	1	5	5	5	4	3	5	5	3	5	5	5	5	5	2	1	2	2	2	0	3	12	1	1	1	1	1	1	1	1	1	9	55	1	1	3	2	1	1	2	1	0
1277	Urban_hospital	2	1	2	4	3	5	5	4	4	5	4	4	4	5	4	5	1	1	1	0	1	0	3	7	2	1	1	1	1	1	1	1	0	9	52	1	1	3	2	1	2	3	0	0
1278	Urban_hospital	2	2	1	4	4	5	5	4	4	5	5	5	5	5	4	5	2	1	2	3	1	0	2	11	1	1	1	1	1	0	1	0	0	6	56	0	1	3	1	1	2	1	1	0
1279	Urban_hospital	2	2	1	4	3	5	4	4	4	4	4	4	4	4	4	4	2	3	2	0	2	0	2	11	0	2	1	1	1	1	1	1	0	8	48	0	1	3	2	1	2	1	1	0
1280	Urban_hospital	2	1	2	4	2	5	5	5	5	5	5	5	4	5	5	5	2	3	1	0	1	0	2	9	1	1	1	1	1	1	1	1	0	8	56	1	1	3	2	1	1	1	1	0
1281	Urban_hospital	2	2	1	4	3	5	5	5	5	5	5	5	4	5	5	5	2	2	3	1	1	0	2	11	2	2	2	2	1	2	2	1	0	14	57	0	2	3	2	1	1	1	1	1
1282	Urban_hospital	2	2	1	4	2	2	3	2	3	5	5	5	4	5	4	5	3	3	3	2	2	0	2	15	1	1	2	1	1	0	1	1	0	8	45	0	2	3	2	1	2	1	1	0
1283	Urban_hospital	2	1	2	5	5	5	5	5	5	5	3	5	5	5	5	5	3	3	3	1	3	1	3	17	2	2	2	1	3	3	3	3	1	20	58	1	1	3	3	1	1	3	1	1
1284	Urban_hospital	2	1	2	5	3	4	4	4	4	4	4	4	4	4	4	4	1	1	2	1	1	0	1	7	1	1	0	1	0	0	1	0	0	4	47	1	1	3	3	1	2	3	0	0
1285	Urban_hospital	2	2	1	4	1	5	5	5	3	5	2	5	5	5	5	5	1	1	1	0	1	0	3	7	3	2	2	3	3	0	2	1	0	16	51	0	1	3	2	1	1	1	0	1
1286	Urban_hospital	2	2	1	4	4	4	4	2	4	4	3	4	4	4	4	4	1	2	1	0	1	0	1	6	1	1	1	1	1	1	1	1	1	9	45	0	2	3	1	1	1	1	0	0
1287	Urban_hospital	2	2	1	4	3	4	4	5	4	4	3	5	4	5	4	4	1	1	1	0	1	0	2	6	1	1	1	1	1	0	1	1	0	7	49	0	1	3	1	2	1	1	0	0
1288	Urban_hospital	2	2	1	5	3	3	3	3	3	4	3	3	4	4	4	4	2	2	2	0	1	0	3	10	2	2	2	2	2	2	2	2	0	16	41	0	1	3	1	1	1	1	1	1
1289	Urban_hospital	2	2	1	5	2	3	3	3	4	4	1	4	4	5	4	5	2	3	2	0	2	0	3	12	2	2	2	2	2	2	1	2	0	15	42	0	1	2	1	1	1	1	1	1
1290	Urban_hospital	2	1	2	5	4	5	4	4	5	5	5	5	5	5	5	5	2	3	2	2	2	1	3	15	1	1	3	3	2	1	2	1	0	14	57	0	1	3	2	1	1	1	1	1
1291	Urban_hospital	2	1	2	4	4	5	4	4	4	5	5	5	5	5	4	5	1	1	2	0	1	0	2	7	1	1	1	1	1	1	1	1	1	9	55	2	1	3	4	1	1	3	0	0
1292	Urban_hospital	2	3	2	4	4	4	5	4	4	5	5	4	5	5	3	5	1	3	3	3	1	2	3	16	2	2	3	2	2	2	2	2	1	18	53	2	3	3	5	1	2	2	1	1
1293	Urban_hospital	2	1	1	3	2	5	5	5	4	5	5	5	5	5	5	5	2	1	1	0	1	0	1	6	1	1	1	1	1	1	1	1	0	8	56	0	2	3	2	1	1	1	0	0
1294	Urban_hospital	2	1	2	4	4	5	5	5	5	5	5	5	5	5	5	5	1	2	1	0	1	0	1	6	1	1	1	1	1	1	1	1	0	8	59	2	3	3	4	1	1	3	0	0
1295	Urban_hospital	2	1	2	5	5	5	5	5	5	5	4	5	5	5	4	5	2	1	2	1	1	0	1	8	1	1	1	1	0	1	1	0	0	6	58	1	1	3	3	1	1	3	1	0
1296	Urban_hospital	2	2	1	3	4	4	4	4	4	4	4	4	4	4	4	4	1	3	2	3	3	1	1	14	2	2	2	2	2	2	2	2	2	18	48	0	1	3	1	1	1	1	1	1
1297	Urban_hospital	2	1	2	3	5	5	5	5	5	5	5	5	5	5	5	5	2	3	3	3	2	2	2	17	1	1	2	1	1	1	1	0	0	8	60	1	2	3	3	1	1	2	1	0
1298	Urban_hospital	2	1	2	4	5	5	5	5	5	5	4	5	5	5	5	5	1	2	2	1	1	0	1	8	1	1	0	1	1	0	0	0	0	4	59	1	1	3	4	1	1	2	1	0
1299	Urban_hospital	2	1	2	4	4	4	4	4	3	4	4	4	4	4	4	4	2	2	1	0	1	0	3	9	1	1	1	1	1	1	1	0	0	7	47	1	1	3	3	1	1	3	1	0
1300	Urban_hospital	2	1	1	6	2	4	4	2	3	3	2	3	3	3	3	3	2	3			2	0	3	9	2	2	2	2	2	2	2	2	2	18	35	0	2	3	2	2	1	2	1	1
1301	Urban_hospital	2	2	1	4	3	5	5	5	5	5	5	5	5	5	5	5	2	3	2	0	3	0	3	13	1	1	3	3	1	0	1	0	0	10	58	0	2	3	1	2	1	1	1	1
1302	Urban_hospital	2	1	1	4	3	5	5	3	4	5	4	5	5	5	5	5	2	3	2	0	1	0	2	10	1	1	2	2	2	2	2	2	1	15	54	0	2	3	2	1	1	2	1	1
1303	Urban_hospital	2	2	2	5	4	5	4	4	4	5	4	5	5	5	5	5	0	0	2	0	0	0	0	2	2	1	1	1	1	1	1	1	0	9	55	0	1	4	1	1	1	1	0	0
1304	Urban_hospital	2	1	1	4	2	4	4	4	4	4	5	5	5	5	3	4	0	0	2	0	0	0	1	3	2	1	2	1	1	0	1	1	0	9	49	1	1	3	2	1	2	2	0	0
1305	Urban_hospital	2	1	2	4	4	5	5	4	4	5	3	5	5	5	5	5	2	3	2	1	2	0	2	12	1	1	1	1	1	1	1	1	0	8	55	1	1	3	2	1	1	1	1	0
1306	Urban_hospital	2	2	1	4	2	5	4	3	3	4	2	5	5	5	4	5	1	1	2	0	1	0	2	7	1	1	1	1	1	0	0	1	0	6	47	0	1	3	1	2	1	1	0	0
1307	Urban_hospital	2	1	1	4	3	5	5	5	5	5	3	5	5	5	5	5	2	3	2	0	3	0	3	13	2	2	2	2	2	2	2	2	1	17	56	0	1	3	2	1	1	3	1	1
1308	Urban_hospital	2	2	1	5	5	5	5	5	5	5	4	5	5	5	4	5	1	2	2	0	1	0	2	8	1	1	1	1	1	1	0	0	0	6	58	0	1	3	1	1	1	1	1	0
1309	Urban_hospital	2	1	2	5	4	5	5	5	5	5	5	5	5	5	5	5	2	3	2	0	2	0	1	10	1	1	1	1	1	1	1	1	0	8	59	1	1	3	3	1	1	3	1	0
1310	Urban_hospital	2	2	1	5	2	5	5	4	5	5	2	5	5	5	5	5	2	3	2	0	1	0	1	9	1	1	1	1	2	1	1	1	0	9	53	0	2	3	1	1	1	1	1	0
1311	Urban_hospital	2	1	2	6	5	5	5	5	5	5	5	5	5	5	5	5	2	2	2	2	1	0	2	11	1	1	1	1	1	1	2	2	0	10	60	1	2	3	3	3	1	2	1	1
1312	Urban_hospital	2	2	2	5	3	5	5	5	5	5	4	5	5	5	5	5	1	0	2	0	1	0	1	5	0	0	0	0	0	0	0	0	0	0	57	2	1	3	5	3	1	1	0	0
1313	Urban_hospital	2	1	2	6	3	5	5	5	5	5	5	5	5	5	5	5	2	2	1	1	1	0	2	9	1	1	2	1	1	0	0	0	0	6	58	1	1	3	2	2	1	3	1	0
1314	Urban_hospital	2	1	2	4	5	5	5	5	5	5	5	5	5	5	5	5	0	0	2	0	1	0	1	4	0	0	0	1	0	0	0	0	0	1	60	1	1	3	2	1	2	3	0	0
1315	Urban_hospital	2	2	2	4	3	3	2	2	2	2	2	2	2	2	2	2	2	2	2	0	2	3	3	14	1	1	1	1	1	1	1	1	1	9	26	1	1	3	3	1	2	1	1	0
1316	Urban_hospital	2	1	2	4	3	5	5	4	5	5	5	5	4	5	5	5	2	2	2	2	2	0	2	12	1	1	1	1	1	2	1	1	0	9	56	2	2	3	5	1	2	2	1	0
1317	Urban_hospital	2	1	2	3	4	5	5	5	5	5	5	5	5	5	5	5	1	2	2	0	1	0	0	6	0	0	1	0	0	1	1	1	0	4	59	3	1	3	5	2	1	2	0	0
1318	Urban_hospital	2	2	1	6	3	3	3	3	3	3	3	3	3	4	4	4	2	3	0	0	1	1	1	8	2	1	2	2	2	2	2	2	2	17	39	0	1	2	1	2	1	1	1	1
1319	Urban_hospital	2	1	2	5	5	5	5	5	5	5	5	5	5	5	5	5	3	3	2	0	1	0	3	12	1	1	3	3	2	1	2	2	0	15	60	2	2	3	4	1	2	2	1	1
1320	Urban_hospital	2	1	2	4	4	5	4	4	5	5	4	5	4	5	4	5	1	0	1	0	1	0	1	4	1	1	1	1	1	1	1	1	0	8	54	1	2	3	4	1	2	3	0	0
1321	Urban_hospital	2	1	2	4	2	5	5	5	4	5	5	5	5	5	5	5	1	1	2	0	1	0	2	7	0	0	3	1	3	1	0	0	0	8	56	2	1	3	4	1	1	3	0	0
1322	Urban_hospital	2	1	3	3	5	5	5	5	5	5	5	5	5	5	5	5	1	2	2	1	1	0	1	8	1	1	1	0	0	0	0	0	0	3	60	2	2	3	5	3	1	2	1	0
1323	Urban_hospital	1	2	1	6	5	5	5	5	5	5	5	5	5	5	5	5	2	2	2	0	3	2	3	14	2	2	2	2	0	0	0	0	0	8	60	0	1	3	1	2	1	1	1	0
1324	Urban_hospital	2	1	2	5	1	5	5	1	5	5	5	5	5	5	5	5	1	3	1	0	0	0	0	5	1	1	1	1	1	0	1	1	0	7	52	2	1	3	4	2	1	3	0	0
1325	Urban_hospital	2	2	2	4	2	5	5	5	5	5	5	5	5	5	5	5	2	2	1	1	1	0	1	8	2	1	3	2	3	0	0	0	0	11	57	1	2	3	2	1	1	1	1	1
1326	Urban_hospital	2	2	1	4	3	3	3	4	3	3	2	3	3	4	4	4	1	1	1	1	1	1	2	8	1	1	1	1	1	1	1	2	1	10	39	0	1	3	1	1	2	1	1	1
1327	Urban_hospital	2	2	2	5	4	5	5	5	5	5	5	5	4	5	5	5	1	2	1	0	1	1	2	8	0	0	0	0	0	0	0	0	0	0	58	0	1	3	2	1	2	1	1	0
1328	Urban_hospital	2	2	1	5	2	5	5	5	5	5	5	5	5	5	5	5	3	2	2	1	1	0	2	11	1	1	1	1	1	0	0	1	0	6	57	0	2	3	1	1	1	1	1	0
1329	Urban_hospital	2	2	1	5	2	5	4	4	5	5	3	5	3	5	5	5	3	1	2	0	2	1	2	11	3	2	3	3	3	3	3	2	0	22	51	0	1	3	1	1	1	1	1	1
1330	Urban_hospital	2	3	1	5	1	4	4	4	4	4	2	5	5	5	5	5	3	3	3	0	2	3	3	17	3	3	3	3	3	3	3	3	2	26	48	1	1	3	2	1	1	1	1	1
1331	Urban_hospital	2	1	1	5	4	4	5	5	5	5	5	5	5	5	5	5	2	2	2	0	2	1	1	10	1	1	1	1	1	1	1	1	1	9	58	0	2	3	2	1	1	1	1	0
1332	Urban_hospital	2	1	2	5	5	5	5	5	5	5	5	5	5	5	5	5	0	1	2	0	1	0	1	5	1	1	1	1	1	1	1	1	0	8	60	1	1	3	2	1	2	3	0	0
1333	Urban_hospital	2	2	1	5	3	4	4	4	4	5	3	3	5	5	3	5	2	3	2	0	2	3	3	15	1	1	2	1	2	1	2	1	1	12	48	0	1	3	1	1	2	1	1	1
1334	Urban_hospital	2	2	1	2	2	3	3	2	3	3	4	3	4	4	3	4	3	2	2	1	2	0	2	12	1	1	1	1	1	1	1	1	0	8	38	1	1	3	2	1	1	1	1	0
1335	Urban_hospital	2	1	2	5	3	4	4	2	5	5	4	5	5	5	5	5	1	2	2	1	1	0	2	9	1	1	1	1	0	0	0	0	0	4	52	2	1	3	4	1	1	2	1	0
1336	Urban_hospital	2	1	2	3	4	4	5	4	4	4	3	4	4	5	4	4	1	2	3	3	1	0	2	12	1	1	1	0	1	1	0	0	0	5	49	1	2	3	3	1	1	3	1	0
1337	Urban_hospital	2	1	2	4	5	5	5	5	5	5	5	5	5	5	5	5	1	2	2	1	2	0	2	10	1	1	1	1	1	2	1	2	0	10	60	2	2	3	4	1	2	2	1	1
1338	Urban_hospital	2	3	2	4	2	2	2	2	2	3	3	3	3	3	3	3	2	3	2	2	2	2	2	15	1	1	1	1	1	1	1	1	1	9	31	2	1	3	5	2	2	2	1	0
1339	Urban_hospital	2	1	2	5	1	5	5	1	5	5	5	5	5	5	3	5	1	0	2	0	0	0	1	4	2	1	3	2	1	0	0	0	0	9	50	1	1	3	3	2	2	1	0	0
1340	Urban_hospital	2	2	1	6	2	2	2	2	2	2	2	4	4	4	4	4	2	2	2	0	1	0	1	8	1	1	1	1	0	1	1	1	0	7	34	0	2	3	1	2	2	1	1	0
1341	Urban_hospital	2	2	1	4	3	3	3	3	3	3	1	5	5	5	5	5	2	2	2	0	2	0	3	11	2	2	1	2	3	2	1	1	1	15	44	0	2	3	1	2	1	1	1	1
1342	Urban_hospital	1	1	2	5	3	5	5	2	5	5	4	4	5	5	4	5	1	2	2	1	1	1	2	10	1	1	1	1	1	1	1	1	0	8	52	1	1	3	2	2	1	1	1	0
1343	Urban_hospital	2	1	2	4	2	5	5	3	3	5	5	5	5	5	5	5	2	3	2	0	1	0	2	10	1	1	2	2	2	1	1	1	0	11	53	1	1	3	3	2	1	3	1	1
1344	Urban_hospital	2	1	2	6	5	5	5	5	5	5	4	5	5	5	5	5	1	0	2	0	1	0	3	7	1	1	1	3	3	1	1	1	1	13	59	2	1	3	5	2	2	3	0	1
1345	Urban_hospital	2	1	2	2	3	4	4	4	5	5	5	5	5	5	5	5	1	1	2	0	1	0	0	5	1	1	0	1	0	0	0	0	0	3	55	3	2	3	5	2	1	3	0	0
1346	Urban_hospital	2	1	2	4	4	4	4	4	4	4	4	4	4	4	4	4	2	1	2	0	1	2	2	10	1	1	1	1	1	1	1	1	1	9	48	1	1	3	3	1	1	2	1	0
1347	Urban_hospital	2	1	2	4	2	5	4	4	3	4	4	4	5	5	4	4	1	2	1	1	1	0	0	6	0	0	0	0	0	0	0	0	0	0	48	1	1	3	2	2	2	2	0	0
1348	Urban_hospital	2	2	1	4	5	5	5	5	5	5	5	5	4	5	5	5	1	1	1	0	1	0	1	5	1	1	0	1	1	1	0	0	0	5	59	0	1	3	1	1	2	1	0	0
1349	Urban_hospital	2	1	2	4	3	5	5	5	4	4	4	4	4	4	4	4	1	1	2	0	1	0	1	6	1	1	1	1	1	1	1	1	1	9	50	1	1	3	3	1	2	3	0	0
1350	Urban_hospital	2	1	2	4	4	4	3	4	3	4	3	3	3	5	5	4	3	3	2	0	1	0	2	11	2	1	2	2	2	1	2	1	1	14	45	2	2	3	4	1	2	3	1	1
1351	Urban_hospital	2	2	2	5	5	5	5	5	5	5	5	5	5	5	5	5	1	2	2	0	0	0	2	7	2	2	2	2	1	1	1	1	0	12	60	2	1	3	5	1	1	1	0	1
1352	Urban_hospital	2	1	2	3	2	5	5	5	5	5	5	5	5	5	5	5	2	2	2	0	1	0	2	9	2	2	1	1	0	1	2	2	1	12	57	1	1	3	3	2	1	2	1	1
1353	Urban_hospital	2	2	1	4	3	3	3	3	3	3	3	3	3	3	5	5	2	3	2	2	2	0	3	14	2	3	3	3	3	3	3	3	3	26	40	0	1	3	1	1	1	1	1	1
1354	Urban_hospital	2	1	3	5	2	2	2	2	2	2	2	2	2	3	5	5	3	3	2	0	3	3	3	17	1	1	1	1	1	1	1	1	1	9	31	3	2	3	5	1	2	2	1	0
1355	Urban_hospital	2	1	2	5	5	5	5	5	5	5	5	5	5	5	5	5	1	1	2	1	1	0	2	8	1	1	1	1	1	1	1	1	1	9	60	2	2	3	3	1	1	3	1	0
1356	Urban_hospital	2	1	2	5	4	4	4	5	3	5	4	5	5	4	5	5	2	3	2	0	2	0	3	12	3	3	2	2	2	2	2	2	3	21	53	1	2	3	3	1	1	4	1	1
1357	Urban_hospital	2	3	2	5	5	5	5	5	5	5	5	5	5	5	5	5	0	2	2	2	1	0	0	7	2	2	0	0	0	0	0	0	3	7	60	1	3	3	3	1	2	1	0	0
1358	Urban_hospital	2	1	2	5	5	5	5	5	5	5	5	5	5	5	5	5	1	2	2	1	1	0	2	9	0	0	0	0	0	0	0	0	0	0	60	1	1	3	3	1	2	3	1	0
1359	Urban_hospital	2	1	1	5	4	5	5	5	5	5	5	5	5	5	5	5	2	2	2	0	1	0	2	9	1	1	2	1	1	1	1	1	1	10	59	1	3	2	3	1	2	2	1	1
1360	Urban_hospital	2	1	2	5	5	5	5	5	5	5	5	5	5	5	5	5	3	3	3	0	3	0	3	15	2	2	3	3	3	2	3	3	1	22	60	1	1	3	3	1	2	3	1	1
1361	Urban_hospital	2	2	1	4	4	4	4	4	3	5	5	5	4	5	5	5	1	1	0	1	1	0	0	4	1	0	1	1	1	0	0	1	0	5	53	0	1	3	1	1	2	1	0	0
1362	Urban_hospital	2	1	3	4	4	4	4	4	4	4	4	4	4	4	5	5	0	1	1	0	0	0	0	2	1	1	1	1	1	1	1	1	1	9	50	2	1	3	5	2	2	2	0	0
1363	Urban_hospital	2	2	1	4	3	5	3	3	5	4	2	2	5	5	5	3	1	2	1	0	1	1	2	8	1	1	1	1	1	0	1	0	0	6	45	0	2	3	1	1	1	1	1	0
1364	Urban_hospital	2	2	1	6	2	5	5	4	5	5	3	5	5	5	5	5	3	3	3	1	3	0	3	16	2	2	2	3	2	2	2	2	2	19	54	0	1	3	1	2	1	1	1	1
1365	Urban_hospital	2	1	1	4	4	5	5	5	5	5	5	5	5	5	5	5	2	2	2	1	1	0	2	10	0	0	0	0	0	0	0	0	0	0	59	1	2	3	2	2	1	2	1	0
1366	Urban_hospital	2	1	2	6	4	4	4	4	4	4	4	4	4	4	4	4	1	2	2	0	1	0	2	8	1	1	1	1	1	0	0	0	0	5	48	1	2	3	2	2	1	2	1	0
1367	Urban_hospital	2	1	2	4	4	5	5	5	5	5	4	5	4	5	5	5	1	2	2	1	1	0	1	8	0	1	1	1	1	1	1	0	0	6	57	2	1	2	5	3	1	2	1	0
1368	Urban_hospital	2	2	1	5	2	2	2	2	2	2	2	2	3	3	3	3	1	1	1	0	2	1	1	7	1	1	1	1	1	1	1	1	1	9	28	0	1	3	1	3	1	1	0	0
1369	Urban_hospital	2	1	3	5	3	4	4	4	4	4	4	4	5	4	4	4	2	2	2	1	2	3	3	15	2	1	2	2	1	2	2	1	1	14	48	2	1	3	5	2	1	3	1	1
1370	Urban_hospital	2	1	3	4	3	4	4	4	4	4	4	5	5	5	4	5	2	2	2	1	2	0	2	11	1	1	2	1	1	1	2	1	0	10	51	3	1	3	5	3	1	3	1	1
1371	Urban_hospital	2	2	2	4	5	5	5	5	5	5	5	5	5	5	5	5	2	2	1	1	1	0	1	8	1	1	1	1	1	1	1	1	0	8	60	1	1	3	3	2	2	1	1	0
1372	Urban_hospital	2	1	2	5	1	5	5	5	5	5	4	5	5	5	5	5	1	1	2	0	1	0	2	7	1	1	1	2	1	1	1	1	0	9	55	1	1	3	4	2	1	3	0	0
1373	Urban_hospital	2	1	3	5	3	5	5	5	5	5	4	5	5	5	5	5	1	2	2	1	1	0	1	8	1	1	1	1	1	1	1	0	0	7	57	2	1	3	4	2	2	4	1	0
1374	Urban_hospital	1	1	2	4	4	4	4	4	4	4	4	4	4	4	4	4	2	1	2	0	1	0	1	7	1	1	2	1	1	1	2	2	2	13	48	1	2	3	3	2	2	3	0	1
1375	Urban_hospital	1	1	2	5	3	5	4	5	4	5	4	5	5	5	5	5	2	2	3	3	2	0	2	14	2	1	2	2	1	2	2	2	0	14	55	1	2	3	3	2	2	3	1	1
1376	Urban_hospital	1	1	2	6	4	5	5	5	5	5	5	5	5	5	4	5	0	1	1	0	1	0	1	4	0	1	0	1	1	1	2	2	0	8	58	1	1	3	3	2	2	2	0	0
1377	Urban_hospital	2	1	2	5	4	5	5	5	5	5	5	5	5	5	5	5	1	0	2	1	1	0	2	7	1	1	0	1	0	0	1	0	0	4	59	1	2	3	3	3	1	2	0	0
1378	Urban_hospital	2	1	2	5	2	5	5	5	3	5	3	4	4	4	4	4	2	2	1	0	1	0	2	8	2	1	1	1	1	2	2	0	0	10	48	1	1	3	3	2	2	3	1	1
1379	Urban_hospital	1	2	2	6	3	5	5	4	4	5	3	4	5	5	5	5	2	3	2	2	2	0	3	14	1	1	2	2	2	2	2	2	1	15	53	1	1	3	3	2	2	1	1	1
1380	Urban_hospital	2	2	1	4	2	5	5	5	5	5	4	5	5	5	5	5	1	1	1	0	1	0	2	6	1	1	2	2	2	0	0	0	0	8	56	0	2	4	1	2	1	1	0	0
1381	Urban_hospital	2	2	2	4	3	4	4	3	4	4	4	5	5	4	5	5	3	3	2	2	1	0	2	13	1	1	2	1	2	1	2	2	1	13	50	0	2	3	2	1	1	1	1	1
1382	Urban_hospital	1	1	2	4	3	4	4	3	4	5	2	4	4	4	4	5	1	0	2	0	1	0	2	6	1	2	1	2	0	0	1	0	0	7	46	1	1	4	2	1	2	3	0	0
1383	Urban_hospital	2	1	2	4	3	5	5	5	5	5	5	5	5	5	5	5	1	1	1	0	1	0	1	5	1	1	1	1	1	1	1	0	0	7	58	1	1	2	2	1	2	2	0	0
1384	Urban_hospital	2	1	2	4	3	5	5	3	4	4	4	5	4	4	5	5	2	3	2	0	2	2	2	13	2	2	2	2	1	1	2	1	0	13	51	2	2	3	4	1	2	4	1	1
1385	Urban_hospital	2	1	2	4	4	5	5	2	3	5	5	5	5	5	5	5	2	1	2	0	1	0	2	8	1	2	1	1	1	2	2	1	1	12	54	1	1	3	3	1	2	3	1	1
1386	Urban_hospital	2	1	2	4	3	5	5	3	4	4	4	5	5	5	5	5	1	2	2	0	1	0	2	8	2	1	2	1	2	1	2	0	0	11	53	1	1	3	3	1	2	3	1	1
1387	Urban_hospital	2	1	2	4	4	5	5	5	4	5	5	5	4	5	5	5	2	2	3	3	0	0	3	13	1	1	1	1	1	1	2	1	0	9	57	1	1	3	3	1	2	3	1	0
1388	Urban_hospital	2	1	2	6	4	4	4	4	4	5	3	4	4	5	5	4	3	3	2	0	2	1	3	14	1	1	3	2	3	2	3	2	0	17	50	1	2	3	2	2	1	2	1	1
1389	Urban_hospital	2	1	2	6	3	5	5	5	5	5	5	5	5	5	5	5	3	3	2	1	3	0	3	15	3	3	3	3	3	3	3	3	1	25	58	1	2	3	3	2	1	2	1	1
1390	Urban_hospital	2	1	2	5	4	5	5	4	5	5	5	5	5	5	5	5	2	2	2	0	2	0	2	10	0	1	1	1	0	0	0	0	0	3	58	1	1	3	4	1	2	3	1	0
1391	Urban_hospital	2	1	2	4	4	5	5	5	5	5	5	5	5	5	5	5	1	0	2	1	1	0	2	7	0	1	1	1	1	0	0	0	0	4	59	1	2	3	3	1	2	2	0	0
1392	Urban_hospital	2	2	1	4	3	5	5	5	5	5	5	5	4	5	5	5	2	3	2	1	1	0	2	11	2	2	2	2	2	1	2	0	0	13	57	0	2	3	1	1	2	1	1	1
1393	Urban_hospital	2	2	2	4	1	5	5	5	5	5	2	5	5	5	5	5	1	0	1	1	1	0	0	4	0	0	0	1	1	1	0	0	0	3	53	1	2	3	3	2	2	1	0	0
1394	Urban_hospital	2	2	1	6	2	5	5	5	1	4	2	5	4	5	5	5	1	1	3	1	1	0	2	9	1	1	1	1	3	1	0	1	0	9	48	0	1	3	1	2	2	1	1	0
1395	Urban_hospital	2	2	1	5	4	4	4	4	4	4	1	4	4	5	5	5	1	1	0	1	1	0	1	5	1	1	1	1	1	0	0	0	0	5	48	0	1	3	1	1	2	1	0	0
1396	Urban_hospital	1	2	1	4	4	5	4	2	3	4	4	5	5	5	5	5	1	0	2	0	1	0	1	5	1	1	1	2	1	1	1	1	0	9	51	0	1	3	1	2	2	1	0	0
1397	Urban_hospital	2	2	2	5	4	5	5	4	4	4	3	3	4	5	4	5	1	1	2	0	1	0	2	7	1	1	1	1	2	1	1	1	0	9	50	0	1	3	1	1	1	1	0	0
1398	Urban_hospital	2	2	2	4	2	4	5	4	4	5	4	5	4	4	3	5	1	2	0	0	1	0	2	6	1	1	1	1	1	1	1	0	0	7	49	1	2	4	1	1	2	1	0	0
1399	Urban_hospital	2	1	2	4	4	5	4	5	4	5	4	4	4	4	4	4	2	3	2	2	1	0	3	13	2	2	2	2	2	2	3	3	3	21	51	2	1	2	5	1	1	2	1	1
1400	Urban_hospital	2	1	2	4	4	5	5	1	5	5	5	5	5	5	5	5	1	1	1	0	1	0	1	5	1	1	1	1	1	3	3	1	0	12	55	1	1	3	3	1	2	3	0	1
1401	Urban_hospital	1	2	1	4	5	5	5	5	5	5	5	5	5	5	5	5	1	1	1	1	0	2	1	7	1	1	1	1	1	1	1	1	0	8	60	0	1	3	1	1	1	1	0	0
1402	Urban_hospital	2	1	2	4	5	5	5	5	5	5	5	5	5	5	5	5	1	1	1	0	1	1	2	7	1	1	1	1	0	1	1	0	0	6	60	2	2	3	5	3	1	2	0	0
1403	Urban_hospital	2	1	2	5	3	4	5	5	5	5	5	5	5	5	5	5	1	2	2	0	1	0	1	7	1	1	1	1	1	0	0	1	0	6	57	1	1	3	3	1	1	3	0	0
1404	Urban_hospital	2	1	2	4	4	5	5	3	5	5	5	5	5	5	5	5	1	2	1	0	2	0	2	8	1	1	1	1	1	1	1	1	1	9	57	2	2	3	4	2	1	3	1	0
1405	Urban_hospital	2	1	2	4	2	4	5	2	3	4	1	3	4	4	5	5	1	3	2	0	1	0	3	10	3	2	1	2	3	2	2	2	1	18	42	2	1	3	3	1	2	2	1	1
1406	Urban_hospital	2	1	2	5	3	5	3	5	5	5	5	5	5	5	5	5	2	2	2	0	1	0	2	9	2	2	1	1	1	0	0	0	0	7	56	1	1	3	2	1	1	2	1	0
1407	Urban_hospital	2	1	2	5	4	4	4	4	4	4	4	4	4	4	4	4	1	2	2	3	2	1	1	12	3	2	2	2	2	2	2	2	2	19	48	2	1	3	5	3	1	2	1	1
1408	Urban_hospital	2	1	2	5	5	5	5	2	4	4	4	5	5	5	5	5	1	2	1	0	1	0	0	5	1	1	0	0	0	0	0	0	0	2	54	1	1	4	2	2	1	1	0	0
1409	Urban_hospital	2	1	1	5	1	5	5	5	5	5	5	5	5	5	5	5	1	2	2	3	1	0	2	11	1	1	1	1	1	1	1	1	0	8	56	1	2	3	3	1	1	2	1	0
1410	Urban_hospital	2	1	2	4	4	4	4	4	5	5	5	5	5	5	5	5	1	2	1	0	1	0	2	7	1	1	1	1	1	1	1	1	1	9	56	1	1	3	2	1	1	3	0	0
1411	Urban_hospital	2	2	1	5	4	4	4	3	4	4	4	4	4	4	5	4	1	1	2	0	1	0	2	7	1	1	2	1	2	1	1	0	0	9	48	0	2	3	1	1	2	1	0	0
1412	Urban_hospital	2	2	1	5	3	5	4	4	4	5	4	5	5	5	4	5	1	2	2	2	1	0	2	10	2	1	1	1	2	1	2	1	0	11	53	0	1	3	1	1	1	1	1	1
1413	Urban_hospital	2	1	2	4	5	5	5	5	5	5	5	5	5	5	5	5	0	1	0	0	1	0	1	3	1	1	1	1	0	0	0	0	0	4	60	1	1	3	3	1	1	3	0	0
1414	Urban_hospital	2	1	2	2	3	5	5	5	5	5	5	5	5	5	5	5	1	2	1	0	1	0	2	7	1	1	1	1	1	0	0	0	0	5	58	1	2	3	2	1	1	2	0	0
1415	Urban_hospital	2	1	2	4	2	5	4	4	5	5	3	5	5	4	5	5	1	2	1	0	1	0	0	5	1	1	1	1	1	0	0	0	0	5	52	1	2	3	3	1	2	2	0	0
1416	Urban_hospital	2	1	2	4	1	5	4	4	5	5	3	5	5	4	5	5	1	2	1	0	1	0	0	5	1	1	1	1	1	0	0	0	0	5	51	2	1	2	4	1	2	2	0	0
1417	Urban_hospital	2	1	2	4	2	5	4	4	5	5	3	5	5	4	5	5	1	2	2	0	1	0	2	8	1	1	1	1	1	0	1	0	0	6	52	2	3	2	4	1	2	2	1	0
1418	Urban_hospital	2	1	1	4	5	5	5	5	5	5	5	5	5	5	5	5	0	1	0	0	0	0	0	1	0	0	0	0	0	0	0	0	0	0	60	1	1	2	3	1	1	2	0	0
1419	Urban_hospital	2	2	2	4	3	5	5	5	5	5	5	5	5	5	5	5	0	1	2	0	1	0	1	5	1	0	0	0	1	0	0	0	0	2	58	1	2	3	4	1	1	1	0	0
1420	Urban_hospital	2	1	2	4	3	4	5	4	4	4	4	5	5	5	5	5	2	2	2	1	2	0	3	12	1	1	1	2	2	1	1	1	1	11	53	1	1	3	4	1	2	3	1	1
1421	Urban_hospital	2	1	2	4	1	5	5	5	5	5	5	5	5	5	5	5	3	3	2	2	3	3	3	19	0	1	2	2	2	0	2	2	0	11	56	3	2	2	5	1	1	2	1	1
1422	Urban_hospital	2	1	3	4	3	5	5	5	5	5	4	5	5	5	5	5	3	3	2	2	2	2	2	16	1	1	0	1	0	0	0	0	0	3	57	2	1	3	5	1	1	3	1	0
1423	Urban_hospital	2	1	2	4	2	5	5	5	5	5	4	5	5	5	5	5	0	3	2	0	1	0	1	7	1	1	1	1	1	1	1	1	0	8	56	1	1	3	4	1	2	3	0	0
1424	Urban_hospital	2	1	2	2	5	5	5	5	5	5	5	5	5	5	4	5	3	3	2	0	2	0	3	13	2	2	2	2	2	2	0	2	0	14	59	3	2	3	5	1	2	2	1	1
1425	Urban_hospital	2	1	2	4	5	5	5	5	5	5	5	5	5	5	5	5	2	2	2	0	1	1	1	9	1	1	1	1	1	1	1	1	0	8	60	1	2	3	2	1	1	1	1	0
1426	Urban_hospital	2	1	2	4	4	4	4	4	4	5	4	5	5	5	4	5	2	1	2	1	2	0	3	11	2	1	2	1	1	1	1	0	0	9	53	1	1	3	2	1	2	2	1	0
1427	Urban_hospital	2	2	2	4	5	5	5	5	5	5	5	5	5	5	5	5	1	2	2	0	1	0	2	8	2	2	2	2	1	1	1	0	1	12	60	1	2	3	3	1	2	1	1	1
1428	Urban_hospital	2	1	3	4	4	5	5	5	5	5	5	5	5	5	5	5	1	1	2	0	2	0	2	8	1	1	1	1	2	1	1	1	0	9	59	3	1	3	5	2	1	2	1	0
1429	Urban_hospital	2	1	2	5	5	5	5	5	5	5	5	5	4	5	5	5	2	3	2	2	3	0	3	15	3	3	3	3	3	3	3	3	2	26	59	1	1	3	2	2	1	2	1	1
1430	Urban_hospital	2	1	1	4	4	5	5	5	5	5	5	5	4	4	5	5	2	3	2	0	1	0	2	10	1	1	2	2	2	1	1	1	0	11	57	1	1	3	3	1	1	3	1	1
1431	Urban_hospital	2	1	2	5	2	4	4	3	5	5	5	5	5	5	4	5	2	1	1	0	1	2	2	9	1	1	1	1	1	0	1	1	0	7	52	1	1	3	3	2	1	3	1	0
1432	Urban_hospital	2	2	1	4	4	5	5	5	4	5	5	5	4	5	5	5	1	2	1	1	1	0	1	7	0	0	0	0	0	0	0	0	0	0	57	0	2	3	1	1	2	1	0	0
1433	Urban_hospital	2	1	1	5	5	5	5	5	5	5	5	5	5	5	5	5	1	2	1	0	1	0	2	7	1	1	1	1	2	1	1	1	0	9	60	1	1	3	3	1	1	3	0	0
1434	Urban_hospital	2	2	2	4	4	5	5	5	5	5	5	5	5	5	5	5	1	2	2	0	1	0	2	8	1	1	1	1	1	1	1	1	1	9	59	1	1	3	2	2	1	1	1	0
1435	Urban_hospital	2	2	1	4	5	5	5	5	5	5	5	5	5	5	5	5	2	2	2	0	1	0	2	9	1	1	1	1	1	1	1	1	0	8	60	0	1	3	1	1	1	1	1	0
1436	Urban_hospital	2	1	2	5	3	5	5	5	5	5	4	5	5	5	5	5	2	2	2	0	2	1	2	11	1	1	2	1	1	1	2	1	0	10	57	1	1	3	4	1	1	3	1	1
1437	Urban_hospital	2	1	2	5	1	5	5	5	5	5	5	5	5	5	4	5	1	2	2	2	2	0	2	11	0	1	1	1	1	1	0	1	0	6	55	1	1	3	3	3	1	2	1	0
1438	Urban_hospital	2	2	2	5	4	5	5	5	5	5	4	5	5	5	5	5	1	2	2	0	1	1	2	9	1	1	1	1	1	1	1	1	0	8	58	0	1	3	1	2	1	1	1	0
1439	Urban_hospital	1	2	2	4	2	5	5	2	4	5	4	5	4	5	4	5	1	3	1	0	1	0	2	8	2	1	0	1	1	0	0	0	0	5	50	1	2	3	3	2	1	1	1	0
1440	Urban_hospital	2	2	1	5	5	5	5	5	5	5	5	5	5	5	5	5	3	3	3	1	2	1	3	16	1	1	3	3	2	1	1	2	0	14	60	1	1	3	1	2	1	1	1	1
1441	Urban_hospital	2	2	1	4	5	5	5	2	4	4	3	5	5	4	4	5	1	0	2	0	1	0	2	6	1	1	1	1	1	1	1	1	0	8	51	0	2	3	1	1	1	1	0	0
1442	Urban_hospital	2	2	1	4	3	5	5	5	4	5	3	5	5	5	5	5	2	2	2	0	1	0	3	10	1	1	1	1	1	0	1	0	0	6	55	0	2	3	1	1	2	1	1	0
1443	Urban_hospital	2	2	1	3	3	4	4	4	4	4	3	5	4	5	4	5	1	1	2	0	1	0	2	7	1	1	1	1	1	0	1	1	0	7	49	0	2	4	1	1	1	1	0	0
1444	Urban_hospital	2	2	1	2	5	5	5	5	5	5	5	5	5	5	5	5	1	2	2	0	0	0	2	7	0	0	0	1	0	0	0	0	0	1	60	0	1	3	1	1	2	1	0	0
1445	Urban_hospital	2	2	1	4	4	5	5	5	5	5	5	5	5	5	5	5	2	3	1	0	2	0	3	11	1	1	1	1	1	1	1	1	0	8	59	0	1	3	1	1	2	1	1	0
1446	Urban_hospital	2	1	2	4	4	5	5	4	4	5	5	5	4	5	4	5	1	1	1	1	1	0	1	6	1	1	1	1	2	1	1	0	0	8	55	1	1	3	3	1	1	3	0	0
1447	Urban_hospital	2	1	2	4	3	5	4	5	4	5	4	4	5	4	4	5	2	2	2	0	2	0	2	10	2	2	2	2	1	1	2	1	0	13	52	1	1	3	2	1	1	2	1	1
1448	Urban_hospital	2	1	1	4	4	4	4	4	4	4	4	4	4	4	4	4	0	1	0	0	1	0	0	2	1	1	1	1	1	1	1	1	1	9	48	0	1	3	2	1	2	1	0	0
1449	Urban_hospital	2	1	3	2	5	5	5	5	5	5	5	5	5	5	5	5	0	0	2	0	1	0	2	5	1	1	0	1	0	1	1	0	0	5	60	2	1	4	5	1	2	3	0	0
1450	Urban_hospital	2	2	1	4	5	5	5	1	4	5	4	5	5	5	5	5	0	2	2	0	0	0	1	5	2	1	1	1	1	1	1	1	0	9	54	0	1	3	1	1	2	1	0	0
1451	Urban_hospital	2	1	2	3	3	4	4	4	4	4	4	4	5	5	4	5	3	3	2	1	1	2	2	14	1	1	2	1	0	1	1	0	0	7	50	3	2	1	5	1	2	2	1	0
1452	Urban_hospital	2	1	2	5	3	4	4	4	4	4	4	4	4	5	4	4	1	2	2	1	2	0	1	9	1	1	1	1	1	1	1	1	0	8	48	2	1	3	4	2	1	3	1	0
1453	Urban_hospital	2	2	2	5	5	5	5	5	5	5	5	5	5	5	5	5	1	1	2	0	0	0	1	5	1	1	1	1	1	0	1	1	0	7	60	1	2	3	2	2	1	1	0	0
1454	Urban_hospital	2	2	1	5	5	5	5	5	5	5	5	5	5	5	5	5	2	1	2	0	1	0	3	9	2	2	2	2	2	2	2	2	2	18	60	0	1	3	1	1	1	1	1	1
1455	Urban_hospital	2	2	2	4	4	5	5	5	5	5	4	5	5	5	5	5	1	1	2	0	1	0	1	6	1	1	0	1	1	0	1	0	0	5	58	0	2	3	2	1	2	1	0	0
1456	Urban_hospital	2	1	2	3	4	5	5	4	5	5	5	5	5	5	5	5	2	3	2	2	2	0	2	13	1	1	2	1	2	1	0	0	0	8	58	2	1	3	4	1	2	3	1	0
1457	Urban_hospital	2	1	2	4	3	5	5	2	4	5	4	4	5	5	5	5	2	3	2	0	2	3	3	15	1	1	2	2	0	1	1	2	0	10	52	1	2	3	3	1	2	2	1	1
1458	Urban_hospital	2	2	2	4	5	5	5	4	5	5	4	5	5	5	5	5	2	2	2	2	1	0	3	12	1	1	2	2	2	1	1	1	0	11	58	1	1	3	2	1	1	1	1	1
1459	Urban_hospital	2	2	2	4	3	5	5	2	5	5	4	5	5	5	5	5	3	3	3	0	3	3	3	18	2	2	3	3	3	1	1	1	0	16	54	2	1	3	4	1	1	1	1	1
1460	Urban_hospital	2	2	1	5	5	5	5	2	5	5	5	5	5	5	4	5	2	3	3	1	2	1	2	14	2	2	2	2	2	2	2	2	0	16	56	0	2	3	1	1	1	1	1	1
1461	Urban_hospital	2	2	1	3	3	3	3	3	3	3	3	3	3	3	5	5	1	1	1	0	1	0	1	5	1	1	1	1	1	0	1	1	1	8	40	1	1	3	3	1	1	1	0	0
1462	Urban_hospital	2	1	2	3	4	5	5	5	5	5	4	5	5	5	4	5	1	2	2	1	1	0	2	9	1	1	1	1	1	1	1	1	0	8	57	2	1	3	5	1	2	3	1	0
1463	Urban_hospital	2	1	2	4	3	5	4	4	4	5	4	5	4	5	4	5	2	3	2	1	2	0	3	13	1	1	1	2	0	0	0	0	0	5	52	1	1	3	2	1	1	2	1	0
1464	Urban_hospital	2	1	2	4	5	5	4	5	4	5	4	5	5	5	5	5	1	2	1	1	1	0	1	7	1	1	1	0	0	0	0	0	0	3	57	1	2	3	2	1	2	3	0	0
1465	Urban_hospital	2	2	1	4	3	4	5	4	4	5	3	4	4	5	5	5	1	1	1	0	0	0	1	4	0	1	1	1	0	1	1	1	0	6	51	0	2	3	1	1	2	1	0	0
1466	Urban_hospital	2	2	1	4	4	5	5	4	4	5	5	5	5	5	5	5	1	1	1	0	1	0	1	5	0	1	1	1	1	0	0	0	0	4	57	0	3	3	1	1	2	1	0	0
1467	Urban_hospital	2	1	2	4	4	5	4	5	5	5	5	5	5	5	5	5	1	3	2	1	1	0	1	9	0	0	0	1	0	0	0	0	0	1	58	1	1	3	3	1	2	3	1	0
1468	Urban_hospital	2	3	2	3	3	5	5	5	5	5	5	5	5	5	5	5	0	0	2	1	1	0	2	6	1	1	2	1	3	1	3	0	0	12	58	2	2	3	5	1	1	3	0	1
1469	Urban_hospital	2	1	1	4	2	5	5	5	5	5	4	5	4	5	5	5	3	3	3	2	2	0	2	15	2	2	3	1	2	2	1	2	2	17	55	0	2	3	2	1	2	2	1	1
1470	Urban_hospital	2	1	3	3	4	5	5	5	5	5	5	5	5	5	5	5	1	2	2	1	1	0	2	9	1	1	0	3	1	1	0	1	0	8	59	2	1	3	4	1	1	3	1	0
1471	Urban_hospital	2	2	1	4	4	4	4	4	4	4	4	4	4	4	4	4	1	1	2	0	1	0	1	6	0	1	1	1	1	0	0	0	0	4	48	0	1	3	1	1	1	1	0	0
1472	Urban_hospital	2	1	2	4	3	5	5	4	5	5	5	5	5	5	5	5	2	3	3	2	1	0	2	13	3	3	3	3	3	1	3	1	0	20	57	1	2	3	3	2	1	3	1	1
1473	Urban_hospital	2	2	1	5	3	5	5	5	5	5	5	5	5	5	5	5	1	2	1	0	1	0	3	8	1	1	1	1	1	1	1	0	0	7	58	0	1	3	1	2	1	1	1	0
1474	Urban_hospital	2	1	3	4	5	5	5	5	5	5	5	5	5	5	5	5	1	1	2	0	1	0	1	6	0	0	0	0	0	0	0	0	0	0	60	2	1	3	5	3	1	3	0	0
1475	Urban_hospital	1	1	2	4	4	4	4	3	4	4	3	4	3	4	3	4	1	1	0	0	1	0	1	4	2	3	3	2	3	2	2	2	3	22	44	1	1	3	3	1	2	3	0	1
1476	Urban_hospital	2	2	1	4	2	5	4	5	5	5	3	5	5	5	5	5	1	3	1	1	1	0	2	9	1	1	1	1	1	1	1	1	0	8	54	0	1	3	1	1	1	1	1	0
1477	Urban_hospital	2	1	2	4	4	4	4	4	4	4	4	4	4	4	4	4	1	2	3	3	2	0	1	12	1	1	1	1	1	1	1	1	1	9	48	1	1	3	3	1	2	4	1	0
1478	Urban_hospital	2	2	1	4	3	5	4	4	4	4	2	4	5	5	5	5	1	1	2	1	2	0	3	10	1	1	1	1	2	1	1	1	1	10	50	0	1	3	1	1	1	1	1	1
1479	Urban_hospital	2	2	1	4	3	5	5	5	4	4	4	4	5	5	4	5	2	3	2	0	1	0	2	10	1	1	1	1	1	1	1	1	0	8	53	0	1	3	1	1	2	1	1	0
1480	Urban_hospital	2	1	2	4	4	5	5	4	5	5	5	5	5	5	5	5	1	1	2	1	1	0	2	8	1	1	1	1	1	1	1	1	0	8	58	1	2	3	3	1	2	2	1	0
1481	Urban_hospital	2	1	1	4	3	5	5	5	5	5	5	5	5	5	5	5	1	2	2	1	1	1	1	9	1	1	1	1	1	1	1	1	3	11	58	0	2	3	1	1	2	1	1	1
1482	Urban_hospital	2	1	2	4	5	5	5	4	5	5	4	5	4	4	5	5	1	2	2	0	1	0	2	8	1	0	0	1	0	0	0	1	0	3	56	1	1	3	4	1	2	3	1	0
1483	Urban_hospital	2	2	1	4	1	5	5	5	5	5	3	5	5	5	5	5	1	1	0	0	1	0	1	4	0	1	1	1	1	0	1	1	0	6	54	0	1	3	1	1	2	1	0	0
1484	Urban_hospital	2	2	1	4	1	1	1	1	1	1	1	1	1	1	4	3	2	3	2	2	1	0	3	13	3	3	3	3	3	3	3	3	0	24	17	0	1	3	1	1	1	1	1	1
1485	Urban_hospital	2	1	2	5	1	4	5	4	4	4	4	3	3	3	3	3	3	2	2	1	1	2	2	13	1	1	3	3	2	3	2	2	1	18	41	1	2	3	3	3	1	2	1	1
1486	Urban_hospital	2	1	2	5	4	5	5	5	4	5	5	5	5	5	5	5	1	3	2	0	1	0	0	7	1	1	1	0	0	0	0	0	0	3	58	1	1	3	3	2	1	2	0	0
1487	Urban_hospital	2	1	1	4	2	5	5	4	4	4	2	5	4	5	5	5	2	2	2	1	1	0	1	9	1	1	1	2	1	2	0	0	0	8	50	0	1	3	1	3	2	2	1	0
1488	Urban_hospital	2	1	2	3	4	5	5	5	5	5	5	5	5	5	4	4	1	2	1	0	1	0	1	6	0	0	0	1	0	0	0	0	0	1	57	1	2	3	2	1	2	1	0	0
1489	Urban_hospital	2	1	1	4	5	5	5	5	5	5	5	5	5	5	5	5	2	3	2	0	1	3	2	13	1	1	1	1	1	0	0	0	0	5	60	0	1	3	2	1	2	1	1	0
1490	Urban_hospital	2	1	2	4	4	4	4	4	4	4	4	4	4	5	4	5	2	3	1	0	2	2	1	11	2	1	2	2	2	1	2	1	1	14	50	2	2	3	5	1	2	2	1	1
1491	Urban_hospital	2	2	1	4	4	4	4	4	4	4	4	4	5	5	4	5	1	2	2	0	1	0	2	8	1	1	1	1	1	1	2	1	0	9	51	0	2	3	1	1	1	1	1	0
1492	Urban_hospital	2	1	2	5	3	3	3	3	3	3	3	3	3	3	3	3	1	2	1	0	1	0	0	5	1	1	1	1	1	1	1	1	1	9	36	1	1	3	3	2	1	3	0	0
1493	Urban_hospital	2	1	2	5	4	5	5	4	4	4	5	5	5	5	5	5	1	2	0	0	2	0	2	7	1	1	2	2	2	1	1	1	0	11	56	1	2	3	2	2	1	1	0	1
1494	Urban_hospital	2	1	1	5	3	5	5	5	5	5	5	5	5	5	5	5	2	3	2	1	2	0	3	13	1	1	1	1	1	1	1	1	1	9	58	0	1	3	1	1	1	1	1	0
1495	Urban_hospital	2	1	2	5	2	3	3	3	2	3	5	5	5	5	5	5	1	1	1	0	1	0	1	5	1	1	1	1	1	1	1	0	0	7	46	2	1	3	4	2	2	3	0	0
1496	Urban_hospital	2	1	2	4	5	5	5	5	5	5	5	5	5	5	5	5	1	0	1	0	1	0	2	5	1	1	1	1	1	0	1	1	0	7	60	2	2	1	5	1	1	3	0	0
1497	Urban_hospital	2	1	3	4	2	5	5	4	5	5	5	5	5	5	5	5	2	3	2	0	1	0	1	9	0	0	1	0	0	0	0	0	0	1	56	3	1	3	5	1	1	2	1	0
1498	Urban_hospital	2	1	2	4	3	4	4	4	5	5	4	4	4	4	4	4	1	3	2	0	2	0	1	9	1	1	1	1	1	1	1	0	0	7	49	1	1	3	3	1	1	3	1	0
1499	Urban_hospital	2	2	2	4	3	5	5	5	5	4	5	4	4	5	5	5	2	1	1	0	3	0	3	10	0	1	2	1	2	0	1	1	0	8	55	1	1	4	2	2	1	1	1	0
1500	Urban_hospital	2	1	1	4	2	5	5	5	5	5	5	5	4	5	4	5	1	3	2	0	1	0	3	10	1	1	1	1	1	1	1	0	1	8	55	0	1	3	1	1	2	2	1	0
1501	Urban_hospital	2	2	2	4	3	4	4	4	4	5	5	5	5	5	5	5	2	3	2	0	1	1	2	11	1	1	2	1	1	1	1	0	0	8	54	1	1	3	3	1	1	1	1	0
1502	Urban_hospital	2	2	1	4	4	5	4	4	5	5	4	5	5	5	5	5	1	2	1	0	1	0	1	6	1	1	1	1	3	0	1	1	0	9	56	0	1	3	1	1	1	1	0	0
1503	Urban_hospital	2	1	2	5	4	5	5	2	5	5	5	5	5	5	5	5	3	3	3	0	2	0	2	13	1	1	2	2	1	0	1	1	0	9	56	1	1	3	3	2	1	1	1	0
1504	Urban_hospital	2	1	2	6	4	5	5	5	5	5	5	5	5	5	5	5	1	1	2	0	1	0	1	6	0	0	0	1	0	0	0	0	0	1	59	1	1	3	3	2	1	3	0	0
1505	Urban_hospital	2	2	1	4	4	5	5	2	5	5	5	5	5	5	5	5	2	3	2	2	2	0	2	13	1	1	1	1	1	1	1	1	0	8	56	0	2	3	2	1	2	1	1	0
1506	Urban_hospital	2	1	2	4	4	4	4	4	4	4	4	4	4	4	4	4	2	1	0	0	1	0	0	4	1	1	1	1	1	1	1	1	0	8	48	1	1	3	2	1	2	2	0	0
1507	Urban_hospital	2	1	1	4	3	4	2	3	3	3	3	3	3	3	3	4	1	3	1	0	1	0	1	7	1	1	2	1	0	0	0	0	0	5	37	1	1	3	3	2	2	3	0	0
1508	Urban_hospital	2	1	2	4	4	4	4	4	4	4	4	4	4	4	4	4	2	3	2	0	1	2	2	12	0	0	0	0	0	0	0	0	0	0	48	1	1	3	3	2	1	2	1	0
1509	Urban_hospital	2	1	2	4	3	4	4	4	5	4	3	5	4	5	4	4	2	2	2	0	1	0	1	8	1	1	1	1	1	1	2	1	0	9	49	1	1	3	2	1	2	2	1	0
1510	Urban_hospital	2	2	1	4	4	4	4	3	3	4	4	4	4	5	4	4	2	2	2	0	1	0	2	9	1	1	1	1	1	1	1	1	1	9	47	0	2	3	1	1	1	1	1	0
1511	Urban_hospital	2	1	2	4	3	4	5	4	4	4	3	4	4	5	4	4	2	3	2	1	2	0	2	12	1	1	1	1	1	1	1	1	0	8	48	2	1	3	4	1	1	3	1	0
1512	Urban_hospital	2	1	2	5	3	4	4	4	4	4	4	4	5	5	4	5	2	3	2	0	2	1	2	12	1	1	1	1	1	1	1	1	0	8	50	1	1	3	3	2	1	3	1	0
1513	Urban_hospital	2	2	1	4	3	5	5	5	5	5	4	5	5	5	5	5	2	2	2	0	2	0	3	11	3	2	2	2	2	1	1	1	0	14	57	0	1	3	1	1	1	1	1	1
1514	Urban_hospital	2	2	1	4	4	4	4	4	4	5	3	5	4	5	4	5	1	1	2	0	1	0	2	7	1	1	2	2	3	2	2	1	0	14	51	0	1	3	1	1	1	1	0	1
1515	Urban_hospital	2	1	2	4	5	5	5	5	5	5	5	5	5	5	5	5	2	3	2	1	1	0	3	12	1	1	1	1	1	0	1	1	0	7	60	3	2	3	5	1	2	2	1	0
1516	Urban_hospital	2	1	2	4	3	5	5	5	5	5	5	5	5	5	5	5	2	2	1	0	2	3	3	13	2	2	2	2	2	2	2	2	2	18	58	2	2	3	5	1	2	1	1	1
1517	Urban_hospital	2	1	2	4	2	4	4	4	4	5	5	5	4	5	5	5	1	1	2	1	1	0	2	8	1	0	0	1	1	0	0	0	0	3	52	2	1	3	4	1	2	2	1	0
1518	Urban_hospital	2	2	2	4	4	5	5	5	5	5	4	5	5	5	5	5	1	2	1	1	1	0	0	6	1	1	1	1	1	1	1	0	0	7	58	0	2	3	1	1	1	1	0	0
1519	Urban_hospital	2	1	3	5	4	4	4	3	4	4	4	4	5	4	4	5	2	2	2	0	1	0	2	9	2	1	2	2	1	1	1	0	0	10	49	2	1	4	4	2	1	2	1	1
1520	Urban_hospital	2	1	2	5	4	5	5	5	5	5	5	5	5	5	5	5	2	2	1	0	2	0	2	9	0	0	1	1	1	0	1	1	0	5	59	1	2	3	2	2	1	2	1	0
1521	Urban_hospital	2	1	2	5	4	5	5	4	4	5	4	4	5	5	5	5	1	1	2	0	1	0	2	7	2	1	1	1	1	1	1	1	0	9	55	2	1	3	5	1	1	3	0	0
1522	Urban_hospital	2	1	2	5	5	5	5	5	5	5	5	5	5	5	5	5	3	3	3	0	3	0	3	15	2	2	3	1	1	1	1	1	1	13	60	1	2	4	2	1	1	2	1	1
1523	Urban_hospital	2	1	2	4	3	5	5	5	5	5	4	4	5	5	4	5	1	1	2	0	1	0	2	7	1	1	1	1	1	1	1	1	0	8	55	2	1	3	5	1	1	3	0	0
1524	Urban_hospital	2	1	2	5	3	4	4	4	4	5	5	5	4	5	4	5	2	3	2	1	1	1	3	13	1	2	2	2	0	2	0	0	0	9	52	2	1	4	4	3	1	3	1	0
1525	Urban_hospital	2	2	1	5	4	4	4	4	4	4	4	4	4	5	5	4	1	3	0	2	2	0	1	9	1	2	2	2	2	2	2	2	0	15	50	0	2	3	1	2	1	1	1	1
1526	Urban_hospital	2	1	2	6	3	5	4	4	5	5	5	5	5	5	5	5	1	2	0	0	1	0	1	5	1	1	2	1	1	1	1	1	0	9	56	1	1	3	2	2	1	1	0	0
1527	Urban_hospital	1	1	2	6	4	5	5	5	5	5	5	5	5	5	5	5	2	3	2	3	2	0	2	14	1	1	1	1	1	1	1	0	0	7	59	1	2	3	3	2	1	3	1	0
1528	Urban_hospital	1	2	1	4	3	5	5	5	5	5	5	5	5	5	5	5	2	3	2	1	2	0	2	12	2	2	1	1	2	1	2	2	0	13	58	0	1	3	1	2	1	1	1	1
1529	Urban_hospital	1	1	2	5	4	4	4	4	4	4	4	4	5	4	5	5	2	3	2	0	1	0	2	10	1	1	1	1	1	1	1	1	0	8	51	2	2	3	5	2	1	2	1	0
1530	Urban_hospital	2	1	2	5	2	5	5	5	5	5	5	5	5	5	5	5	2	3	1	0	1	0	3	10	1	1	1	1	1	1	1	1	1	9	57	1	1	3	2	2	1	3	1	0
1531	Urban_hospital	2	1	1	5	3	3	3	3	3	3	3	3	3	3	3	3	2	3	2	0	2	1	2	12	1	1	1	1	1	1	1	1	1	9	36	0	1	3	2	2	1	2	1	0
1532	Urban_hospital	1	1	1	4	4	4	3	4	4	4	4	4	4	5	5	5	2	2	2	0	2	0	2	10	2	2	2	2	2	2	2	2	1	17	50	0	2	3	1	2	1	1	1	1
1533	Urban_hospital	2	2	1	4	3	4	4	4	3	4	3	4	4	5	5	5	3	3	1	0	1	0	3	11	3	2	3	2	2	1	1	2	1	17	48	0	2	3	1	2	1	1	1	1
1534	Urban_hospital	1	2	2	6	4	5	5	5	4	5	4	5	5	5	4	5	1	3	2	3	1	0	1	11	1	0	1	1	2	0	1	0	0	6	56	1	1	3	2	2	2	1	1	0
1535	Urban_hospital	2	1	2	5	3	5	5	5	5	5	5	5	5	5	5	5	2	2	1	0	1	0	2	8	2	1	1	1	1	1	1	1	0	9	58	1	1	3	3	2	1	2	1	0
1536	Urban_hospital	1	1	1	5	4	5	5	5	4	5	4	4	4	5	5	5	2	3	0	0	2	0	3	10	2	1	3	2	2	2	2	2	1	17	55	1	1	3	3	2	1	3	1	1
1537	Urban_hospital	2	2	1	4	3	5	5	5	5	5	5	5	4	4	5	5	2	3	1	0	1	0	0	7	1	1	1	1	1	1	1	1	0	8	56	0	2	3	1	2	1	1	0	0
1538	Urban_hospital	2	1	2	6	4	5	5	5	5	5	5	5	5	5	5	5	1	0	2	0	1	0	3	7	0	0	0	1	1	0	1	0	0	3	59	1	2	3	3	2	1	2	0	0
1539	Urban_hospital	2	3	2	3	4	5	5	4	5	5	5	5	4	5	5	5	1	2	1	0	1	0	2	7	1	1	1	1	1	0	1	0	0	6	57	1	1	3	3	2	1	2	0	0
1540	Urban_hospital	2	1	2	5	3	5	5	5	5	5	5	5	5	5	5	5	2	1	2	1	2	0	2	10	1	1	1	2	2	1	1	1	0	10	58	1	3	3	3	1	1	3	1	1
1541	Urban_hospital	2	1	2	5	3	3	3	4	4	4	3	4	4	4	4	4	2	1	3	3	2	0	1	12	1	1	1	1	1	1	1	1	0	8	44	2	1	3	4	3	1	3	1	0
1542	Urban_hospital	2	1	2	4	3	5	5	5	5	5	5	5	5	5	5	5	2	2	3	3	1	0	2	13	1	1	3	2	1	0	0	0	0	8	58	2	2	3	5	2	1	3	1	0
1543	Urban_hospital	2	2	1	4	4	5	5	5	5	5	4	5	5	5	5	5	2	3	2	0	2	3	3	15	1	1	3	2	2	1	2	0	1	13	58	0	2	3	1	1	1	1	1	1
1544	Urban_hospital	2	1	2	4	4	5	5	5	5	5	4	5	5	5	5	5	1	0	0	0	1	0	0	2	0	1	0	0	0	0	0	0	0	1	58	1	1	3	2	2	1	2	0	0
1545	Urban_hospital	1	2	2	5	3	5	5	4	4	4	4	4	4	4	4	4	2	2	1	0	1	2	2	10	2	2	2	2	2	2	2	2	2	18	49	1	2	3	3	2	1	1	1	1
1546	Urban_hospital	2	1	2	5	2	2	2	2	2	2	2	4	2	2	4	2	1	2	1	0	2	0	2	8	1	1	1	1	1	1	1	1	1	9	28	2	1	3	5	1	1	3	1	0
1547	Urban_hospital	2	1	2	5	2	5	5	5	5	5	5	5	5	5	5	5	2	3	2	1	1	0	3	12	1	1	1	1	1	1	1	1	0	8	57	1	1	3	3	3	1	3	1	0
1548	Urban_hospital	2	1	1	5	2	4	4	4	3	3	2	5	4	5	4	4	2	3	1	2	1	1	2	12	1	0	1	1	1	0	0	0	0	4	44	0	1	3	1	2	1	1	1	0
1549	Urban_hospital	2	2	2	5	4	5	4	4	5	5	3	5	4	5	5	5	2	3	2	3	1	0	2	13	1	1	2	1	1	1	1	0	0	8	54	1	3	3	2	2	1	1	1	0
1550	Urban_hospital	1	3	1	6	2	4	4	2	3	4	3	4	4	3	5	5	2	3	2	1	2	0	3	13	1	1	2	2	1	2	2	1	0	12	43	2	1	1	4	2	1	2	1	1
1551	Urban_hospital	1	1	2	5	5	5	5	5	5	5	5	5	5	5	5	5	2	1	2	0	1	0	2	8	1	1	1	1	1	1	1	1	0	8	60	1	2	3	3	2	1	3	1	0
1552	Urban_hospital	2	1	2	4	4	5	5	4	3	4	3	5	4	5	4	4	1	2	2	2	2	0	3	12	1	1	2	2	2	2	3	2	1	16	50	1	2	3	2	1	2	2	1	1
1553	Urban_hospital	2	1	2	6	3	4	4	4	4	4	3	4	4	4	4	5	2	3	2	0	1	0	2	10	1	1	1	1	1	1	1	0	0	7	47	1	1	3	3	2	1	3	1	0
1554	Urban_hospital	2	2	1	6	5	5	5	5	5	5	5	5	5	5	5	5	2	3	2	2	1	0	1	11	1	1	2	1	2	1	2	0	0	10	60	0	1	3	2	2	1	1	1	1
1555	Urban_hospital	1	2	1	6	4	5	5	4	4	5	3	5	5	5	5	5	2	3	2	0	0	0	2	9	1	0	1	1	0	0	1	0	0	4	55	0	3	2	1	2	1	1	1	0
1556	Urban_hospital	1	2	2	6	5	5	5	5	5	5	5	5	5	5	5	5	3	3	0	1	1	1	3	12	2	2	2	2	2	2	2	2	0	16	60	1	2	3	2	2	1	1	1	1
1557	Urban_hospital	2	2	1	5	2	5	5	4	5	5	3	5	4	5	5	5	1	2	0	0	1	0	2	6	1	1	1	1	1	1	1	1	0	8	53	1	1	3	2	2	1	1	0	0
1558	Urban_hospital	2	2	1	4	4	5	5	4	4	4	4	4	4	5	4	4	1	2	2	0	1	0	1	7	1	1	1	1	1	1	0	0	0	6	51	0	1	3	1	2	1	1	0	0
1559	Urban_hospital	2	2	2	5	4	5	5	5	5	5	5	5	5	5	5	5	1	2	2	0	0	0	0	5	1	1	1	1	0	0	0	0	0	4	59	1	1	3	2	2	1	1	0	0
1560	Urban_hospital	2	1	2	4	5	5	5	5	5	5	5	5	5	5	5	5	2	3	2	0	2	2	2	13	0	0	2	3	3	0	1	1	0	10	60	1	2	3	3	1	2	3	1	1
1561	Urban_hospital	2	1	2	4	5	5	5	5	5	5	5	5	5	5	5	5	2	3	1	0	1	3	2	12	0	0	0	0	0	0	0	0	0	0	60	1	1	3	3	1	2	3	1	0
1562	Urban_hospital	2	1	2	4	4	4	4	4	4	4	4	4	4	5	5	5	0	1	1	0	1	0	1	4	1	0	0	1	0	0	0	0	0	2	51	1	1	3	3	1	2	3	0	0
1563	Urban_hospital	2	2	1	5	4	5	5	3	4	5	5	5	5	5	5	5	1	1	2	0	1	0	1	6	2	1	2	1	1	0	0	0	0	7	56	0	1	3	1	2	1	1	0	0
1564	Urban_hospital	2	2	2	4	3	5	5	4	5	4	4	5	5	5	5	5	1	1	1	0	1	0	2	6	1	1	1	1	1	1	1	1	1	9	55	1	1	3	2	1	2	1	0	0
1565	Urban_hospital	2	1	2	4	3	5	5	4	4	5	4	4	4	4	5	5	3	3	2	3	1	2	3	17	2	2	2	2	2	1	2	2	0	15	52	1	1	3	2	1	1	1	1	1
1566	Urban_hospital	2	1	2	4	4	4	4	3	4	5	5	5	4	5	4	5	3	3	3	3	3	2	3	20	2	2	2	3	2	1	1	1	1	15	52	1	2	3	3	1	2	2	1	1
1567	Urban_hospital	2	1	2	4	4	4	4	5	5	5	5	5	5	5	4	5	1	1	1	0	1	0	1	5	1	1	1	1	1	0	1	1	0	7	56	1	2	3	3	1	2	3	0	0
1568	Urban_hospital	2	1	2	4	5	5	5	5	5	5	5	5	5	5	5	5	1	2	2	1	1	0	2	9	0	0	0	1	1	0	0	1	0	3	60	1	2	3	3	1	1	3	1	0
1569	Urban_hospital	2	1	2	4	4	4	5	4	4	5	5	5	5	5	5	5	1	1	1	1	0	0	1	5	1	0	0	1	1	0	1	0	0	4	56	1	1	3	2	1	2	2	0	0
1570	Urban_hospital	2	1	3	5	4	5	5	5	5	5	4	5	5	5	4	5	2	3	1	0	1	1	2	10	0	0	2	1	0	0	0	0	0	3	57	1	1	4	4	3	1	2	1	0
1571	Urban_hospital	2	1	2	5	4	5	5	5	4	4	4	4	5	5	5	5	1	1	2	0	1	0	2	7	1	1	1	1	1	0	1	0	0	6	55	1	1	3	2	3	1	2	0	0
1572	Urban_hospital	2	1	2	5	5	5	5	5	5	5	5	5	5	5	5	5	0	0	1	0	1	0	1	3	1	1	0	1	1	1	1	1	0	7	60	1	1	3	3	2	2	2	0	0
1573	Urban_hospital	2	1	2	5	2	5	5	5	5	5	3	5	4	5	5	5	1	2	2	0	1	0	1	7	0	0	0	0	0	3	3	0	0	6	54	1	1	2	4	3	2	3	0	0
1574	Urban_hospital	2	1	2	5	4	5	5	1	5	5	4	5	4	5	5	5	1	3	1	0	1	0	1	7	1	1	2	1	0	0	1	0	0	6	53	1	1	3	3	3	1	3	0	0
1575	Urban_hospital	2	1	2	4	3	3	3	3	3	3	3	3	4	4	5	5	1	2	1	0	1	0	1	6	1	1	1	1	1	1	1	1	0	8	42	1	1	3	3	2	2	3	0	0
1576	Urban_hospital	2	1	2	4	3	5	4	4	4	5	5	5	5	5	5	5	0	2	2	0	1	0	2	7	1	1	1	1	2	1	1	1	1	10	55	2	1	3	5	3	1	3	0	1
1577	Urban_hospital	2	1	2	5	4	5	5	5	5	5	5	5	5	5	5	5	0	1	2	2	0	0	1	6	0	0	0	1	0	1	0	0	0	2	59	1	2	3	3	2	2	2	0	0
1578	Urban_hospital	2	1	2	5	5	5	5	5	5	5	5	5	5	5	5	5	1	2	2	0	1	0	2	8	2	2	1	2	2	1	1	1	1	13	60	1	1	3	3	2	1	2	1	1
1579	Urban_hospital	2	1	2	4	3	4	3	4	4	4	4	5	4	5	4	5	1	2	1	0	1	0	0	5	0	0	0	0	0	0	0	0	0	0	49	1	2	3	2	3	2	1	0	0
1580	Urban_hospital	2	1	3	3	5	5	5	5	5	5	5	5	5	5	5	5	1	0	2	0	1	0	0	4	0	0	0	0	0	0	0	0	0	0	60	1	2	3	3	2	1	3	0	0
1581	Urban_hospital	2	1	2	4	2	5	5	5	5	5	5	5	5	5	5	4	2	3	3	3	2	0	3	16	1	1	2	1	1	1	1	1	0	9	56	1	1	3	4	2	1	3	1	0
1582	Urban_hospital	2	2	1	5	2	3	3	3	3	3	3	3	3	2	3	3	2	3	1	0	1	0	2	9	1	1	1	1	0	1	1	1	0	7	34	0	1	3	1	2	1	1	1	0
1583	Urban_hospital	2	1	2	4	4	5	5	5	4	5	5	5	5	5	5	5	2	3	2	2	1	0	2	12	1	1	1	2	2	1	1	1	0	10	58	1	1	3	3	2	1	3	1	1
1584	Urban_hospital	2	2	1	5	4	4	5	5	4	5	4	5	5	5	5	5	2	3	2	0	1	0	2	10	1	1	1	1	0	0	1	0	0	5	56	0	1	3	2	2	1	1	1	0
1585	Urban_hospital	2	1	2	5	2	4	4	4	4	4	3	4	3	4	5	5	2	2	1	0	2	0	1	8	1	1	1	1	1	1	0	0	0	6	46	1	2	3	2	2	1	2	1	0
1586	Urban_hospital	2	2	1	5	3	5	4	3	3	4	4	4	4	4	4	4	2	3	2	1	2	0	1	11	1	1	2	1	1	0	1	1	0	8	46	0	1	3	1	1	1	1	1	0
1587	Urban_hospital	2	2	1	6	4	4	4	3	4	4	4	4	4	4	4	4	3	3	2	0	2	1	3	14	2	2	2	2	2	2	2	2	2	18	47	0	1	3	1	2	1	1	1	1
1588	Urban_hospital	2	2	1	5	3	3	3	3	3	3	3	3	3	3	3	3	1	2	1	0	1	0	1	6	2	2	2	2	1	2	1	1	1	14	36	0	2	3	2	2	1	1	0	1
1589	Urban_hospital	2	1	1	5	2	5	5	4	3	5	3	5	4	5	5	5	2	3	2	0	2	0	3	12	1	1	2	2	1	1	1	2	0	11	51	1	2	3	2	2	2	3	1	1
1590	Urban_hospital	2	2	1	6	5	5	5	5	5	5	2	4	4	5	5	5	2	3	2	0	2	1	3	13	1	2	2	2	2	3	2	2	1	17	55	0	1	3	1	2	1	1	1	1
1591	Urban_hospital	2	1	2	5	4	5	5	4	5	5	5	5	5	5	5	4	1	1	0	0	1	0	1	4	1	1	1	1	1	1	1	0	0	7	57	2	1	3	4	2	2	3	0	0
1592	Urban_hospital	2	2	1	6	2	5	5	5	4	5	2	5	4	5	5	5	2	3	2	0	1	0	1	9	1	1	1	1	1	1	1	0	0	7	52	0	1	3	1	2	2	1	1	0
1593	Urban_hospital	2	1	2	5	5	5	5	2	5	5	5	5	5	5	5	5	2	3	3	3	1	0	3	15	2	2	2	2	2	0	1	1	0	12	57	1	2	3	3	2	1	2	1	1
1594	Urban_hospital	2	1	2	5	3	5	4	4	3	4	4	4	4	5	4	4	2	3	3	3	1	0	1	13	1	1	1	1	1	1	1	1	1	9	48	1	1	3	4	2	1	2	1	0
1595	Urban_hospital	2	3	2	6	2	5	5	5	5	5	5	5	5	5	5	5	2	2	1	0	2	0	2	9	2	2	2	2	1	2	2	2	1	16	57	2	1	3	3	2	1	3	1	1
1596	Urban_hospital	2	1	2	4	4	5	5	3	4	5	4	5	5	5	4	3	3	2	2	0	2	0	2	11	2	1	2	1	3	1	3	2	0	15	52	1	2	3	4	2	1	2	1	1
1597	Urban_hospital	2	2	1	6	2	5	5	3	2	5	3	4	4	4	5	5	2	3	2	1	2	0	2	12	1	1	1	1	2	1	0	0	0	7	47	0	1	3	1	2	2	1	1	0
1598	Urban_hospital	2	1	2	4	5	5	5	5	5	5	5	5	5	5	5	5	3	0	1	0	1	0	1	6	1	0	3	2	1	0	0	0	3	10	60	1	3	3	3	1	2	3	0	1
1599	Urban_hospital	2	2	1	3	4	4	4	4	3	4	4	4	4	4	4	4	1	1	2	2	1	0	2	9	2	1	1	1	1	1	0	0	0	7	47	0	1	3	1	1	1	1	1	0
1600	Urban_hospital	2	2	1	4	5	5	5	5	5	5	5	5	5	5	5	5	1	1	1	0	1	0	1	5	0	1	1	0	1	0	0	0	0	3	60	0	2	3	1	1	1	1	0	0
1601	Urban_hospital	2	1	2	4	3	5	5	5	5	5	5	5	5	5	5	5	1	2	1	0	1	0	2	7	2	2	3	3	3	2	1	1	0	17	58	2	1	3	5	1	2	2	0	1
1602	Urban_hospital	2	2	1	4	5	5	5	5	4	4	4	5	5	5	5	5	1	1	2	0	0	0	1	5	1	1	1	1	1	1	1	0	0	7	57	0	1	3	1	2	2	1	0	0
1603	Urban_hospital	2	2	1	4	5	5	5	5	5	5	5	5	5	5	5	5	1	2	1	0	1	0	2	7	1	1	1	1	1	1	1	1	1	9	60	1	2	3	2	1	1	1	0	0
1604	Urban_hospital	2	1	1	6	4	5	5	5	4	5	5	5	5	5	5	5	2	1	2	0	1	0	3	9	1	1	1	3	1	0	1	1	0	9	58	0	2	3	2	1	2	2	1	0
1605	Urban_hospital	2	2	1	4	3	4	4	3	3	4	4	4	4	5	3	4	2	3	2	0	2	0	3	12	2	2	2	2	2	1	2	2	1	16	45	0	2	3	1	1	2	1	1	1
1606	Urban_hospital	2	1	2	3	2	3	3	2	2	4	3	2	3	4	2	4	2	3	2	3	2	0	3	15	2	3	3	3	2	2	1	0	0	16	34	1	2	3	2	1	1	1	1	1
1607	Urban_hospital	2	1	2	4	3	5	5	5	5	5	5	5	4	5	5	5	3	3	2	2	2	0	3	15	2	1	3	2	1	0	2	2	0	13	57	0	1	3	2	1	2	1	1	1
1608	Urban_hospital	2	1	2	2	3	5	4	4	3	4	4	5	4	5	4	4	2	2	2	0	1	0	2	9	1	1	1	3	2	1	2	1	1	13	49	1	1	3	4	1	1	3	1	1
1609	Urban_hospital	1	1	1	4	4	4	4	4	4	4	4	4	4	4	4	4	1	2	2	0	1	1	1	8	2	2	2	2	2	2	2	2	2	18	48	0	2	3	1	1	1	2	1	1
1610	Urban_hospital	2	1	2	4	4	5	5	5	5	5	5	5	5	5	5	5	1	1	1	0	1	0	1	5	1	0	2	1	1	0	0	0	0	5	59	1	1	3	2	1	2	1	0	0
1611	Urban_hospital	1	2	1	5	4	4	4	4	4	4	4	4	4	5	5	5	1	2	2	0	1	1	2	9	3	1	2	2	2	1	1	0	0	12	51	0	2	3	1	1	1	1	1	1
1612	Urban_hospital	2	1	2	3	5	5	5	5	5	5	5	5	5	5	5	5	1	1	1	0	1	0	0	4	1	1	0	0	0	0	0	0	0	2	60	1	1	3	3	1	1	3	0	0
1613	Urban_hospital	2	2	2	4	3	5	5	5	5	5	4	5	5	5	5	5	2	2	2	1	1	0	3	11	1	1	1	3	1	0	2	0	0	9	57	0	1	3	1	1	2	1	1	0
1614	Urban_hospital	2	2	2	4	3	5	5	3	4	5	3	4	5	5	4	5	2	3	2	1	2	1	3	14	2	2	3	3	2	2	2	1	0	17	51	0	2	3	2	1	2	1	1	1
1615	Urban_hospital	2	1	2	4	5	5	5	5	5	5	5	5	5	5	5	5	0	0	2	1	1	0	0	4	1	1	1	1	1	1	1	1	0	8	60	1	1	3	3	1	2	3	0	0
1616	Urban_hospital	2	2	2	5	2	4	4	3	4	3	3	3	3	3	3	3	1	1	1	1	1	0	1	6	1	1	1	1	1	1	1	1	0	8	38	1	1	3	3	3	1	1	0	0
1617	Urban_hospital	2	1	2	3	4	4	4	3	3	3	1	1	5	5	4	5	1	1	0	0	1	0	2	5	1	1	1	1	1	1	3	0	0	9	42	1	1	3	3	1	2	2	0	0
1618	Urban_hospital	2	2	1	2	2	4	4	2	3	4	1	2	4	5	4	5	2	2	2	0	1	2	3	12	2	2	3	2	2	1	1	1	0	14	40	0	3	3	1	1	1	1	1	1
1619	Urban_hospital	1	1	2	4	4	5	5	5	5	5	5	5	5	4	4	4	1	1	2	0	1	0	1	6	1	1	1	1	1	1	1	1	1	9	56	1	1	3	3	1	2	3	0	0
1620	Urban_hospital	2	1	2	4	5	5	5	5	5	5	5	5	4	5	4	5	2	3	2	0	1	1	2	11	1	1	2	1	0	1	1	0	0	7	58	3	1	3	5	1	2	2	1	0
1621	Urban_hospital	2	1	1	4	1	5	5	5	5	5	2	5	5	5	5	5	0	1	2	0	1	0	2	6	1	1	1	1	1	1	0	0	0	6	53	1	1	3	2	1	2	3	0	0
1622	Urban_hospital	2	2	1	6	2	4	4	4	4	4	4	4	4	4	4	4	1	3	2	0	1	2	1	10	1	1	2	1	1	1	0	0	0	7	46	0	3	3	2	2	1	1	1	0
1623	Urban_hospital	2	2	2	4	5	5	5	5	5	5	5	5	5	5	5	5	1	1	2	0	1	0	0	5	0	0	1	0	0	0	0	0	0	1	60	1	2	3	2	2	1	1	0	0
1624	Urban_hospital	2	2	1	5	4	4	4	4	4	4	3	4	4	4	4	4	3	3	2	1	2	0	2	13	2	2	2	2	2	2	2	2	2	18	47	0	2	3	1	2	1	1	1	1
1625	Urban_hospital	2	2	2	4	2	5	5	4	5	5	5	5	5	5	5	5	2	3	1	0	1	0	3	10	1	1	1	1	1	1	1	1	0	8	56	1	2	3	3	2	1	1	1	0
1626	Urban_hospital	2	1	2	4	4	5	5	5	5	5	5	5	5	5	5	5	1	2	2	0	1	0	2	8	2	1	2	2	2	2	2	2	2	17	59	1	2	3	3	2	2	3	1	1
1627	Urban_hospital	1	1	1	4	3	5	4	5	5	5	5	5	5	5	5	5	0	0	1	0	0	0	0	1	0	0	0	0	0	0	0	0	0	0	57	0	2	2	1	2	2	2	0	0
1628	Urban_hospital	2	2	1	5	4	5	5	5	5	5	5	5	5	5	5	5	2	3	2	2	1	0	2	12	1	1	2	1	3	1	0	0	0	9	59	0	1	3	1	2	1	1	1	0
1629	Urban_hospital	2	1	2	5	2	5	5	4	5	5	4	5	5	5	5	5	3	3	2	2	1	3	2	16	1	1	3	2	0	0	0	0	0	7	55	1	1	3	4	2	2	1	1	0
1630	Urban_hospital	2	2	1	4	3	5	5	5	5	5	5	5	5	5	5	5	1	2	1	0	1	0	2	7	1	3	1	2	1	1	1	1	0	11	58	0	1	3	1	2	1	1	0	1
1631	Urban_hospital	2	2	1	4	3	5	5	4	5	5	4	5	5	5	5	5	2	3	2	0	2	1	3	13	2	3	3	3	3	3	3	3	2	25	56	0	1	3	1	2	2	1	1	1
1632	Urban_hospital	2	1	2	6	3	5	5	5	5	5	5	5	5	5	5	5	2	3	2	0	1	0	2	10	2	2	2	2	2	2	2	2	0	16	58	2	1	3	4	2	2	2	1	1
1633	Urban_hospital	2	1	2	6	5	4	4	4	4	5	4	4	4	5	4	5	1	2	2	2	1	0	1	9	1	1	1	1	0	0	1	1	0	6	52	1	2	3	2	2	2	2	1	0
1634	Urban_hospital	1	1	2	6	5	5	5	5	5	5	5	5	5	5	5	5	1	1	1	0	1	0	3	7	2	2	0	2	2	2	2	2	2	16	60	1	1	3	2	2	2	1	0	1
1635	Urban_hospital	2	2	1	4	4	5	4	4	4	5	2	5	5	5	5	5	1	3	2	0	1	0	3	10	1	1	1	2	1	0	0	0	0	6	53	0	1	3	1	1	2	1	1	0
1636	Urban_hospital	2	2	1	5	2	5	5	3	4	5	5	5	5	5	5	5	2	3	2	0	2	1	3	13	2	2	2	2	2	1	2	2	0	15	54	0	2	3	1	2	2	1	1	1
1637	Urban_hospital	2	2	1	6	2	5	5	5	5	5	4	5	5	5	5	5	1	1	2	0	0	1	2	7	1	1	1	1	0	0	0	0	0	4	56	0	1	3	2	2	2	1	0	0
1638	Urban_hospital	2	2	2	6	4	4	5	3	4	4	4	5	4	5	5	5	1	1	2	1	1	2	2	10	2	1	1	1	1	1	1	1	0	9	52	1	2	3	3	2	1	1	1	0
1639	Urban_hospital	2	1	1	6	2	5	5	4	5	5	3	5	4	5	5	5	2	3	1	0	2	0	3	11	1	2	2	2	2	1	1	1	0	12	53	1	1	3	2	2	2	2	1	1
1640	Urban_hospital	2	1	2	5	3	5	5	4	4	5	3	4	5	5	5	5	2	2	2	1	2	0	3	12	1	2	2	2	1	1	3	1	0	13	53	1	2	3	3	2	1	1	1	1
1641	Urban_hospital	2	1	2	3	1	5	5	5	5	5	5	5	4	5	5	5	1	1	2	0	1	0	1	6	1	1	0	1	0	1	1	1	0	6	55	1	1	3	3	1	2	2	0	0
1642	Urban_hospital	2	1	2	3	5	5	5	5	5	5	3	5	5	5	4	5	2	2	2	0	1	0	1	8	1	1	2	1	2	1	1	1	0	10	57	2	1	3	4	1	1	3	1	1
1643	Urban_hospital	2	1	2	3	3	5	5	3	5	4	5	5	5	5	4	5	1	1	2	0	1	0	2	7	1	1	1	2	1	0	2	1	0	9	54	2	2	3	5	1	2	3	0	0
1644	Urban_hospital	2	1	1	5	3	4	4	4	3	5	5	5	5	5	4	5	1	1	2	0	1	0	2	7	1	1	1	1	1	0	1	0	0	6	52	1	2	3	2	1	2	2	0	0
1645	Urban_hospital	2	1	2	4	3	4	5	3	4	4	4	4	5	5	5	5	3	3	2	0	3	3	3	17	2	2	2	2	2	2	2	2	2	18	51	1	1	3	2	3	2	3	1	1
1646	Urban_hospital	2	1	2	5	5	5	5	5	5	5	5	5	5	5	5	5	1	1	2	0	0	0	3	7	3	2	0	3	1	3	3	2	0	17	60	0	1	3	2	1	1	2	0	1
1647	Urban_hospital	2	1	2	4	4	5	5	4	4	5	5	5	5	5	5	5	1	1	2	0	2	0	2	8	1	1	1	1	1	1	1	1	0	8	57	1	1	3	2	1	2	3	1	0
1648	Urban_hospital	2	1	2	5	4	4	4	3	4	4	3	4	3	3	4	5	1	2	2	0	2	1	1	9	2	2	1	2	2	2	2	2	2	17	45	2	1	3	5	1	1	3	1	1
1649	Urban_hospital	2	1	1	4	3	4	4	4	4	4	4	4	4	5	4	5	1	1	1	0	1	0	1	5	0	1	0	1	0	0	0	0	0	2	49	0	1	3	1	1	1	1	0	0
1650	Urban_hospital	2	1	2	4	3	5	5	5	5	5	4	5	5	5	5	5	0	0	2	0	1	0	2	5	2	2	0	1	1	2	1	1	0	10	57	2	2	3	4	1	2	3	0	1
1651	Urban_hospital	2	1	2	4	2	4	4	4	4	4	4	4	4	4	4	4	1	2	2	0	1	0	1	7	1	1	1	1	1	1	1	1	1	9	46	1	2	3	3	1	2	2	0	0
1652	Urban_hospital	2	1	2	5	3	4	4	4	4	4	4	4	4	4	4	4	2	3	2	0	2	0	2	11	2	2	2	2	2	2	2	2	0	16	47	2	1	3	4	1	1	3	1	1
1653	Urban_hospital	2	2	1	4	2	4	4	4	4	4	4	4	5	5	5	4	1	2	2	0	0	0	3	8	1	1	2	2	1	1	1	1	0	10	49	1	2	3	3	1	1	1	1	1
1654	Urban_hospital	2	1	1	4	3	4	4	4	5	5	5	5	5	5	5	5	1	3	2	0	2	0	2	10	1	1	1	1	1	1	1	1	0	8	55	0	1	3	2	1	1	1	1	0
1655	Urban_hospital	2	1	2	4	1	5	5	4	3	5	2	5	5	5	5	5	2	3	2	0	2	0	3	12	1	1	1	1	1	1	1	1	1	9	50	1	1	3	3	1	1	3	1	0
1656	Urban_hospital	2	1	2	2	3	5	5	4	4	5	5	5	5	5	5	5	2	2	2	0	1	0	2	9	1	1	3	1	1	1	1	1	0	10	56	1	2	3	2	1	2	3	1	1
1657	Urban_hospital	2	1	1	4	2	2	2	2	2	2	2	2	2	2	2	2	2	3	2	2	2	1	1	13	1	1	1	1	1	1	1	1	1	9	24	1	3	3	2	1	2	2	1	0
1658	Urban_hospital	2	2	1	4	3	3	3	3	3	3	3	3	3	5	3	3	2	2	2	0	2	0	3	11	2	2	2	2	2	1	1	2	0	14	38	0	2	3	1	1	2	1	1	1
1659	Urban_hospital	2	1	2	4	3	5	5	5	5	5	5	4	4	5	4	5	1	1	1	0	1	0	2	6	1	1	1	1	2	1	0	0	0	7	55	1	1	3	3	1	2	3	0	0
1660	Urban_hospital	2	2	1	5	3	4	4	2	4	4	4	4	4	4	4	4	1	2	2	0	1	0	1	7	1	1	1	1	1	1	1	1	0	8	45	0	1	3	1	1	1	1	0	0
1661	Urban_hospital	2	1	2	5	4	4	4	4	4	4	4	4	4	4	4	4	2	1	2	0	2	0	2	9	1	1	1	2	1	0	2	1	0	9	48	1	2	3	2	2	1	2	1	0
1662	Urban_hospital	2	1	2	4	5	5	5	3	5	5	4	5	5	5	4	5	1	1	2	2	1	0	3	10	3	3	0	2	0	2	3	3	0	16	56	1	1	3	3	1	1	3	1	1
1663	Urban_hospital	2	1	2	3	5	5	5	5	5	5	5	5	5	5	4	3	1	2	2	2	1	0	2	10	2	2	2	2	1	2	1	1	0	13	57	2	1	3	4	1	1	3	1	1
1664	Urban_hospital	2	1	2	4	3	5	5	5	5	5	4	5	5	5	5	5	2	2	1	0	1	0	2	8	1	0	3	2	0	0	0	0	0	6	57	1	1	3	3	1	2	2	1	0
1665	Urban_hospital	2	1	2	4	4	4	4	4	4	4	4	4	4	4	4	4	2	2	0	0	1	2	3	10	2	2	2	2	2	2	2	2	2	18	48	2	1	3	3	1	1	2	1	1
1666	Urban_hospital	2	1	2	4	3	5	4	4	3	5	5	5	5	4	4	5	1	2	1	0	1	0	2	7	1	1	1	1	1	0	1	1	0	7	52	1	2	3	2	1	2	2	0	0
1667	Urban_hospital	2	1	2	4	3	4	4	4	4	4	4	5	5	4	5	5	1	2	1	0	2	0	2	8	2	2	2	2	2	1	2	2	1	16	51	1	1	3	3	1	1	3	1	1
1668	Urban_hospital	2	1	3	3	3	5	5	5	5	5	5	5	5	5	5	5	3	2	2	1	2	1	2	13	1	1	2	1	1	1	1	1	0	9	58	2	2	3	5	1	1	3	1	0
1669	Urban_hospital	2	1	2	4	3	5	5	5	5	5	5	5	5	5	5	5	1	2	2	0	2	0	2	9	1	1	1	1	1	1	2	1	0	9	58	1	2	3	3	1	1	3	1	0
1670	Urban_hospital	2	1	2	4	3	4	3	4	5	5	2	5	5	5	4	5	1	2	2	2	2	0	1	10	1	1	1	1	1	1	1	1	0	8	50	2	1	3	5	1	1	3	1	0
1671	Urban_hospital	1	2	1	5	4	5	5	5	5	5	5	5	5	5	5	5	1	2	0	0	2	1	1	7	0	0	1	1	1	0	0	0	1	4	59	0	1	3	1	2	1	1	0	0
1672	Urban_hospital	2	1	1	5	3	4	4	3	3	4	3	4	3	4	3	4	1	2	0	0	2	1	1	7	1	1	1	1	2	1	2	1	1	11	42	0	2	3	1	2	2	2	0	1
1673	Urban_hospital	2	1	3	6	4	4	4	4	4	5	5	4	5	5	4	5	2	3	2	1	2	0	2	12	2	1	2	2	2	0	0	0	0	9	53	1	1	3	3	2	1	2	1	0
1674	Urban_hospital	1	2	2	5	2	1	5	1	1	1	3	3	3	4	4	4	2	2	1	1	0	0	1	7	0	0	1	1	0	0	0	0	0	2	32	0	2	3	2	2	1	1	0	0
1675	Urban_hospital	1	1	1	6	4	4	4	4	4	4	4	4	4	4	4	4	1	0	2	0	2	0	3	8	1	1	1	1	1	1	1	1	1	9	48	0	1	3	2	2	1	3	1	0
1676	Urban_hospital	2	2	1	6	3	5	5	3	5	5	2	5	5	5	5	5	2	3	3	3	2	0	2	15	0	1	1	1	0	1	1	2	0	7	53	0	2	3	1	2	2	1	1	0
1677	Urban_hospital	1	2	1	5	3	5	5	4	5	5	5	5	5	5	5	5	1	2	2	1	1	0	1	8	1	1	1	1	1	0	1	0	0	6	57	0	2	3	1	2	2	1	1	0
1678	Urban_hospital	2	2	1	4	3	5	5	5	5	5	5	5	5	5	5	5	2	3	2	0	2	0	2	11	1	1	0	0	1	2	1	1	0	7	58	0	2	3	1	2	2	1	1	0
1679	Urban_hospital	1	1	1	4	3	4	4	4	4	4	4	4	4	4	3	4	2	3	2	0	1	0	0	8	1	1	2	1	2	3	1	1	1	13	46	0	2	3	1	1	1	1	1	1
1680	Urban_hospital	2	1	2	4	5	5	5	5	5	4	4	4	4	4	4	4	2	3	2	0	3	1	3	14	3	3	3	3	3	3	3	3	3	27	53	1	1	3	3	1	2	3	1	1
1681	Urban_hospital	2	1	2	4	3	5	5	3	3	5	5	5	5	5	5	4	2	2	2	0	2	0	3	11	2	2	2	2	2	2	2	1	0	15	53	1	1	3	3	1	2	2	1	1
1682	Urban_hospital	2	2	1	4	4	5	4	4	4	5	4	5	5	5	5	5	1	2	2	0	0	0	3	8	1	1	1	1	1	1	1	1	1	9	55	0	2	3	1	1	2	1	1	0
1683	Urban_hospital	2	1	2	4	3	4	4	3	4	4	3	4	4	3	5	5	1	2	1	0	1	0	1	6	1	1	1	1	1	1	1	1	0	8	46	1	2	3	3	1	2	3	0	0
1684	Urban_hospital	2	1	2	4	3	5	5	5	5	5	3	5	5	5	5	5	1	2	2	0	1	0	2	8	2	2	1	2	1	2	2	2	2	16	56	1	1	3	3	1	2	1	1	1
1685	Urban_hospital	2	1	2	4	4	5	5	5	5	5	5	5	5	5	5	5	0	3	2	2	1	0	1	9	1	1	1	1	1	1	1	0	0	7	59	1	1	3	3	1	2	3	1	0
1686	Urban_hospital	2	2	2	4	4	4	5	5	5	5	5	5	5	5	5	5	2	3	2	1	1	3	3	15	2	2	2	2	1	1	1	1	1	13	58	1	1	3	2	1	2	1	1	1
1687	Urban_hospital	2	1	2	4	4	5	5	5	5	5	5	5	5	5	5	5	1	3	2	2	1	0	2	11	1	1	1	1	1	0	1	0	0	6	59	1	1	3	3	1	2	2	1	0
1688	Urban_hospital	2	1	3	4	2	5	4	4	4	4	2	4	4	4	4	5	1	2	0	0	2	0	1	6	1	1	1	1	1	1	1	1	0	8	46	2	1	3	4	1	2	3	0	0
1689	Urban_hospital	2	1	2	4	1	5	4	4	4	5	4	5	5	5	5	5	2	2	2	0	1	0	2	9	0	0	0	0	0	0	0	0	0	0	52	2	1	3	5	1	1	2	1	0
1690	Urban_hospital	2	2	1	4	4	4	4	4	4	4	4	4	4	4	4	4	2	2	2	0	2	0	2	10	1	1	1	1	1	1	1	1	1	9	48	0	2	3	1	1	1	1	1	0
1691	Urban_hospital	2	2	1	4	3	5	5	5	5	5	4	5	5	5	4	5	2	2	2	0	1	0	2	9	1	1	1	1	2	1	1	1	0	9	56	0	1	3	1	1	1	1	1	0
1692	Urban_hospital	2	1	2	4	3	5	5	4	4	5	3	4	4	5	4	5	1	1	1	0	0	0	2	5	0	1	0	0	1	1	1	0	0	4	51	1	1	3	2	1	2	2	0	0
1693	Urban_hospital	2	2	1	5	1	5	5	5	4	4	4	4	4	5	5	5	1	0	0	0	1	0	1	3	1	1	1	1	1	1	1	0	0	7	51	0	1	2	1	2	2	1	0	0
1694	Urban_hospital	2	2	1	6	5	5	5	5	5	5	3	5	5	5	5	5	2	2	2	0	1	0	2	9	1	1	1	2	1	1	1	2	0	10	58	0	1	3	1	2	2	1	1	1
1695	Urban_hospital	2	1	2	6	4	5	5	4	4	5	4	5	5	5	5	5	2	2	2	0	2	0	3	11	2	2	2	2	2	1	1	1	0	13	56	1	3	3	3	2	2	3	1	1
1696	Urban_hospital	2	1	2	5	3	4	4	2	4	5	4	5	5	4	4	4	2	2	2	0	1	0	2	9	1	1	1	1	1	1	1	1	0	8	48	1	1	3	3	2	2	2	1	0
1697	Urban_hospital	2	2	1	4	4	4	4	4	4	4	3	4	4	4	4	4	1	2	0	0	1	0	2	6	1	1	1	1	1	1	1	1	0	8	47	0	1	3	1	1	2	1	0	0
1698	Urban_hospital	2	1	2	3	4	5	5	4	4	5	4	5	5	5	4	5	1	1	2	0	1	0	2	7	1	1	1	1	1	0	1	0	0	6	55	2	1	3	4	2	1	3	0	0
1699	Urban_hospital	1	2	1	5	3	5	5	5	5	5	5	5	5	5	5	5	0	0	2	0	1	0	1	4	1	1	0	1	0	0	0	0	0	3	58	0	2	3	1	1	1	1	0	0
1700	Urban_hospital	2	1	2	4	4	5	5	5	5	5	4	5	5	5	5	5	2	3	2	0	2	3	2	14	1	1	2	1	1	1	1	1	2	11	58	1	1	3	2	1	1	2	1	1
1701	Urban_hospital	2	2	1	4	4	5	5	3	5	5	5	4	5	5	5	5	0	1	2	0	1	0	1	5	2	1	0	1	1	0	0	1	0	6	56	0	1	3	1	1	2	1	0	0
1702	Urban_hospital	2	2	1	5	3	5	4	5	4	5	3	5	5	5	5	5	3	3	2	1	2	0	3	14	2	2	3	2	2	2	3	3	1	20	54	0	1	3	1	1	1	1	1	1
1703	Urban_hospital	2	1	2	5	4	5	5	5	5	5	5	5	5	5	5	5	2	3	2	2	3	0	3	15	2	3	3	3	3	3	3	3	3	26	59	1	1	3	3	2	1	3	1	1
1704	Urban_hospital	2	2	1	5	5	5	5	5	5	5	5	5	5	5	4	5	3	3	2	0	2	1	3	14	2	2	2	2	2	2	2	2	0	16	59	0	2	3	1	2	1	1	1	1
1705	Urban_hospital	2	1	1	6	5	5	5	5	5	5	5	5	5	5	5	5	1	1	1	0	1	0	1	5	0	0	0	1	0	0	0	0	0	1	60	0	1	3	2	2	1	2	0	0
1706	Urban_hospital	2	2	2	6	2	5	5	4	4	5	2	5	4	5	4	5	2	3	0	2	2	3	3	15	1	1	1	2	2	1	1	1	0	10	50	1	2	3	2	2	1	1	1	1
1707	Urban_hospital	2	1	2	6	3	5	5	5	5	5	5	5	5	5	5	5	2	3	2	0	2	2	3	14	1	1	1	2	1	2	1	1	0	10	58	1	2	2	3	1	1	2	1	1
1708	Urban_hospital	2	1	2	6	5	5	5	5	5	5	5	5	5	5	5	5	1	1	2	0	1	0	1	6	1	1	1	1	1	1	1	1	0	8	60	2	1	2	5	3	1	3	0	0
1709	Urban_hospital	2	1	2	5	2	5	5	5	5	5	5	5	5	5	5	5	1	1	2	0	1	0	1	6	1	1	1	1	1	1	1	0	0	7	57	1	3	3	4	2	1	3	0	0
1710	Urban_hospital	2	1	2	3	3	5	5	4	5	5	4	5	5	5	5	5	2	2	2	0	1	1	2	10	1	1	1	1	1	1	0	1	0	7	56	1	1	3	3	2	2	3	1	0
1711	Urban_hospital	2	3	1	3	3	5	5	5	4	4	2	5	1	2	5	5	2	2	3	2	1	0	3	13	1	1	2	2	2	1	1	1	0	11	46	3	1	1	5	1	1	2	1	1
1712	Urban_hospital	2	1	2	4	4	5	5	4	4	5	5	5	5	5	5	5	2	3	3	3	2	2	2	17	2	2	3	2	2	2	2	2	2	19	57	1	2	3	3	1	1	3	1	1
1713	Urban_hospital	2	1	3	4	4	5	5	5	5	5	4	5	5	5	5	5	2	1	2	0	1	0	1	7	2	1	1	1	1	1	1	0	0	8	58	1	1	3	3	1	2	3	0	0
1714	Urban_hospital	2	2	1	4	5	5	5	5	5	5	5	5	5	5	5	5	2	2	3	0	1	0	1	9	1	1	1	1	1	1	1	1	1	9	60	0	1	3	1	2	2	1	1	0
1715	Urban_hospital	2	2	1	4	5	5	5	5	5	5	5	5	5	5	5	5	2	3	2	0	1	2	2	12	1	1	1	1	0	0	0	0	0	4	60	1	1	3	2	1	1	1	1	0
1716	Urban_hospital	2	1	2	4	2	3	2	3	3	3	3	3	3	3	2	4	1	1	2	2	1	0	3	10	2	2	1	1	1	1	1	1	2	12	34	1	1	3	3	1	1	2	1	1
1717	Urban_hospital	2	1	2	4	4	5	5	4	4	4	4	4	5	5	5	5	1	1	2	2	1	0	2	9	1	1	2	2	1	2	2	0	0	11	54	1	1	3	3	1	1	3	1	1
1718	Urban_hospital	2	1	3	4	3	5	5	5	5	5	5	5	5	5	5	5	1	0	2	2	1	0	2	8	1	1	1	1	1	1	1	1	1	9	58	2	2	3	5	1	1	2	1	0
1719	Urban_hospital	2	1	2	4	3	5	5	4	4	5	4	5	5	5	5	5	1	2	2	0	2	0	3	10	2	2	2	3	3	3	3	3	1	22	55	1	1	3	2	1	1	1	1	1
1720	Urban_hospital	2	2	1	5	3	4	4	4	4	4	3	4	4	4	5	5	1	2	2	0	1	0	2	8	1	1	1	1	2	1	2	1	0	10	48	0	1	3	1	1	1	1	1	1
1721	Urban_hospital	2	1	2	5	4	4	4	4	4	4	4	5	5	5	5	5	2	3	2	1	2	3	3	16	1	1	1	1	1	1	1	1	0	8	53	1	1	3	3	1	1	2	1	0
1722	Urban_hospital	2	1	2	5	2	5	3	5	5	5	3	4	4	4	4	5	2	3	1	0	1	0	2	9	1	1	1	1	1	1	1	1	0	8	49	1	2	3	2	1	1	2	1	0
1723	Urban_hospital	2	1	2	5	5	5	5	5	5	5	4	5	5	5	5	5	2	2	2	0	2	0	3	11	2	2	3	2	1	1	1	1	0	13	59	1	1	3	3	1	1	3	1	1
1724	Urban_hospital	2	2	1	4	2	5	5	4	5	5	2	5	5	5	4	5	2	2	2	0	2	0	2	10	1	1	1	1	1	1	1	1	1	9	52	0	1	3	1	1	1	1	1	0
1725	Urban_hospital	2	2	1	5	3	5	5	4	5	5	4	4	5	5	4	5	2	2	2	2	1	0	3	12	3	3	3	3	3	3	3	1	1	23	54	0	2	3	1	1	1	1	1	1
1726	Urban_hospital	2	2	2	4	2	3	3	3	3	3	3	3	3	3	3	3	1	1	2	0	1	0	2	7	1	1	1	1	1	1	1	1	1	9	35	0	1	3	2	3	1	1	0	0
1727	Urban_hospital	2	1	2	4	3	5	5	4	4	4	4	4	3	3	5	5	1	2	1	0	1	0	2	7	2	1	2	2	2	1	3	1	0	14	49	1	1	3	2	1	2	2	0	1
1728	Urban_hospital	2	1	2	3	3	4	4	4	5	5	5	5	5	5	5	5	0	1	1	1	0	0	1	4	1	1	0	0	0	1	1	1	0	5	55	1	2	3	3	1	1	2	0	0
1729	Urban_hospital	2	1	2	4	5	5	5	5	5	5	5	5	5	5	5	5	3	1	2	2	1	0	3	12	0	1	1	1	0	0	0	0	0	3	60	1	1	2	3	1	2	2	1	0
1730	Urban_hospital	2	2	1	4	4	5	5	2	5	5	2	5	5	5	5	5	1	3	2	0	0	2	2	10	1	1	1	1	1	0	0	1	0	6	53	0	1	3	1	1	1	1	1	0
1731	Urban_hospital	2	2	2	4	4	4	4	2	4	5	5	5	4	5	4	5	1	1	2	1	0	0	1	6	1	1	1	1	0	0	2	0	0	6	51	1	1	3	2	1	2	1	0	0
1732	Urban_hospital	2	1	2	4	4	5	5	5	5	5	5	5	5	5	5	5	2	3	2	1	1	0	1	10	1	1	1	1	1	1	1	0	0	7	59	1	1	3	3	1	2	3	1	0
1733	Urban_hospital	2	2	1	4	2	5	3	3	3	4	3	4	3	5	4	4	2	3	2	1	2	0	3	13	2	2	1	1	1	1	1	1	0	10	43	0	1	3	1	1	1	1	1	1
1734	Urban_hospital	2	1	2	4	4	5	5	4	5	5	5	5	5	5	4	5	2	3	2	0	2	0	3	12	1	1	1	1	1	2	1	2	1	11	57	1	1	3	2	1	2	3	1	1
1735	Urban_hospital	2	1	3	4	4	5	5	5	5	5	5	5	5	5	4	4	2	2	3	3	1	1	2	14	0	1	1	1	1	0	1	0	0	5	57	2	1	3	4	1	1	3	1	0
1736	Urban_hospital	2	2	2	4	3	5	4	4	4	4	4	3	4	5	4	5	2	3	2	0	1	0	3	11	1	1	1	3	2	1	2	2	0	13	49	1	1	3	2	1	2	1	1	1
1737	Urban_hospital	2	1	2	4	2	5	5	4	5	5	5	5	4	5	4	5	0	0	1	0	1	0	2	4	0	1	0	1	1	0	0	0	0	3	54	1	1	3	2	1	1	2	0	0
1738	Urban_hospital	2	2	1	4	3	4	4	3	4	4	3	5	5	5	4	4	2	2	2	2	1	0	1	10	2	3	2	2	1	1	2	1	1	15	48	0	2	3	1	1	1	1	1	1
1739	Urban_hospital	2	1	2	5	3	3	4	4	3	4	4	3	4	4	3	4	3	2	1	0	2	2	2	12	2	2	2	2	3	1	2	2	1	17	43	1	1	3	2	1	1	2	1	1
1740	Urban_hospital	2	1	2	4	4	4	4	4	4	4	4	4	4	4	4	4	1	0	1	0	1	1	1	5	2	2	2	2	2	0	1	1	1	13	48	0	3	3	2	1	1	2	0	1
1741	Urban_hospital	2	1	1	5	3	4	4	4	5	5	4	5	5	5	5	5	2	2	1	0	1	0	1	7	1	1	1	3	2	0	2	1	0	11	54	1	2	3	3	1	1	3	0	1
1742	Urban_hospital	2	2	1	4	2	5	5	5	4	4	2	4	4	5	5	5	1	0	2	0	0	0	1	4	1	1	1	1	1	0	1	1	0	7	50	0	1	3	1	1	1	1	0	0
1743	Urban_hospital	2	1	1	4	3	3	3	3	2	2	2	3	3	3	3	3	3	3	2	0	1	0	2	11	1	1	1	1	1	1	1	1	1	9	33	0	1	3	2	1	1	2	1	0
1744	Urban_hospital	2	1	2	5	3	5	5	5	5	4	5	5	5	5	4	5	2	3	2	2	1	0	1	11	1	1	1	1	0	0	0	0	0	4	56	1	1	3	4	1	1	3	1	0
1745	Urban_hospital	2	1	2	4	4	5	5	4	4	4	4	4	4	4	5	4	2	2	2	0	1	1	2	10	1	1	1	1	1	1	1	1	0	8	51	1	2	3	3	1	1	2	1	0
1746	Urban_hospital	2	1	1	4	3	4	3	4	4	4	2	5	4	5	5	5	2	3	2	0	2	2	3	14	1	1	1	1	1	1	1	1	0	8	48	0	1	3	1	1	1	1	1	0
1747	Urban_hospital	2	1	2	4	2	2	3	2	3	2	3	2	3	2	3	2	1	2	2	2	1	0	1	9	1	1	1	1	1	1	1	1	1	9	29	2	2	3	4	1	1	3	1	0
1748	Urban_hospital	2	2	1	4	4	5	4	5	5	3	5	5	5	5	5	5	2	2	2	0	1	0	1	8	1	1	1	1	1	1	1	1	0	8	56	0	1	3	1	1	1	1	1	0
1749	Urban_hospital	2	1	2	5	4	5	5	5	5	5	5	5	5	5	5	5	3	3	2	0	3	3	3	17	1	1	3	3	3	1	2	1	1	16	59	2	3	3	4	1	1	2	1	1
