# Supplementary material for: How sleep quality and depressive symptoms shape safety behavior in rotating-shift nurses: Insights from mediation and network analyses
Source: PLOS Glob Public Health. 2026 Feb 18;6(2):e0006008. doi: 10.1371/journal.pgph.0006008 (PMC12915969; doi:10.1371/journal.pgph.0006008)
Supplement: S1 Table — (XLSX) [file pgph.0006008.s002.xlsx]

## Sheet: Table S1
Table S1 Direct, indirect (via PHQ-9 score), and total effects of sleep quality and covariates on safety behavior level in the fully adjusted mediation model
Variable	Direct effect	Indirect effect	Total effect
Total PSQI score	-0.0312858	-0.22133	-0.252616
Categorized age	0.947372	0.0765921	1.02396
Marriage	-0.440121	-0.110099	-0.55022
Categorized experience	-0.217963	0.0589544	-0.159009
Professional title	0.807158	-0.0590775	0.74808
Categorized child	-0.0931062	-0.039112	-0.132218
Number of night shifts	0.33481	-0.00831654	0.326493
Categorized off days	0.0619111	0.084705	0.146616
Notes:PSQI, Pittsburgh Sleep Quality Index (Sleep quality); PHQ-9, Patient Health Questionnaire-9 (Depressive symptoms);
