# Supplementary material for: How sleep quality and depressive symptoms shape safety behavior in rotating-shift nurses: Insights from mediation and network analyses
Source: PLOS Glob Public Health. 2026 Feb 18;6(2):e0006008. doi: 10.1371/journal.pgph.0006008 (PMC12915969; doi:10.1371/journal.pgph.0006008)
Supplement: S2 Table — (XLSX) [file pgph.0006008.s003.xlsx]

## Sheet: Table S2  
Table S2 Spearman Correlation Coefficients (controlling for covariates) and 95% CI for all node pairs in the sleep quality-depressive symptoms-safety behaviors network, ρ (95% CI)
	PSQI_C1	PSQI_C2	PSQI_C3	PSQI_C4	PSQI_C5	PSQI_C6	PSQI_C7	D_1	D_2	D_3	D_4	D_5	D_6	D_7	D_8	D_9	Total_NSBQ_score
PSQI_C1
PSQI_C2	0.56 (0.53,0.59)
PSQI_C3	0.34 (0.30,0.38)	0.30 (0.26,0.34)
PSQI_C4	0.19 (0.14,0.23)	0.20 (0.15,0.24)	0.38 (0.34,0.42)
PSQI_C5	0.44 (0.40,0.48)	0.42 (0.38,0.46)	0.24 (0.19,0.28)	0.19 (0.14,0.23)
PSQI_C6	0.19 (0.14,0.23)	0.19 (0.14,0.23)	0.18 (0.14,0.23)	-0.04 (-0.09,0.00)	0.08 (0.03,0.13)
PSQI_C7	0.50 (0.47,0.54)	0.39 (0.35,0.43)	0.27 (0.22,0.31)	0.09 (0.05,0.14)	0.43 (0.39,0.47)	0.16 (0.11,0.20)
D_1	0.31 (0.27,0.35)	0.25 (0.20,0.29)	0.15 (0.10,0.19)	-0.02 (-0.06,0.03)	0.31 (0.26,0.35)	0.14 (0.09,0.18)	0.44 (0.40,0.48)
D_2	0.32 (0.28,0.37)	0.27 (0.23,0.32)	0.16 (0.11,0.20)	0.00 (-0.05,0.05)	0.32 (0.28,0.37)	0.15 (0.11,0.20)	0.45 (0.41,0.49)	0.76 (0.74,0.78)
D_3	0.50 (0.47,0.54)	0.44 (0.40,0.48)	0.25 (0.21,0.30)	0.09 (0.05,0.14)	0.41 (0.37,0.45)	0.22 (0.17,0.26)	0.50 (0.46,0.53)	0.59 (0.55,0.62)	0.59 (0.56,0.62)
D_4	0.43 (0.39,0.46)	0.33 (0.29,0.37)	0.22 (0.18,0.27)	0.06 (0.02,0.11)	0.39 (0.35,0.43)	0.19 (0.15,0.24)	0.56 (0.53,0.59)	0.67 (0.64,0.69)	0.67 (0.64,0.69)	0.72 (0.69,0.74)
D_5	0.36 (0.32,0.40)	0.30 (0.26,0.34)	0.19 (0.14,0.23)	0.04 (-0.01,0.08)	0.37 (0.33,0.41)	0.13 (0.08,0.18)	0.46 (0.42,0.50)	0.57 (0.54,0.61)	0.58 (0.55,0.61)	0.64 (0.61,0.67)	0.65 (0.63,0.68)
D_6	0.31 (0.26,0.35)	0.27 (0.23,0.31)	0.18 (0.13.0.22)	0.11 (0.06,0.15)	0.36 (0.31,0.40)	0.05 (0.00,0.09)	0.40 (0.36,0.44)	0.54 (0.50,0.57)	0.59 (0.55,0.62)	0.52 (0.48,0.55)	0.55 (0.52,0.58)	0.56 (0.53,0.59)
D_7	0.35 (0.30,0.39)	0.26 (0.21,0.30)	0.21 (0.16,0.25)	0.08 (0.03,0.13)	0.37 (0.33,0.41)	0.12 (0.08,0.17)	0.42 (0.38,0.46)	0.53 (0.49,0.56)	0.55 (0.52,0.58)	0.53 (0.49,0.56)	0.57 (0.54,0.60)	0.60 (0.57,0.63)	0.65 (0.62,0.68)
D_8	0.34 (0.30,0.38)	0.28 (0.23,0.32)	0.14 (0.10,0.19)	0.07 (0.02,0.12)	0.38 (0.34,0.42)	0.05 (0.01,0.10)	0.41 (0.37,0.45)	0.49 (0.46,0.53)	0.55 (0.51,0.58)	0.47 (0.43,0.50)	0.53 (0.49,0.56)	0.56 (0.52,0.59)	0.63 (0.60,0.65)	0.66 (0.63,0.68)
D_9	0.21 (0.16,0.25)	0.19 (0.14,0.23)	0.10 (0.06,0.15)	0.01 (-0.03,0.06)	0.28 (0.24,0.33)	0.07 (0.02,0.11)	0.21 (0.16,0.25)	0.33 (0.28,0.37)	0.38 (0.34,0.42)	0.26 (0.22,0.31)	0.28 (0.23,0.32)	0.31 (0.27,0.36)	0.42 (0.38,0.45)	0.36 (0.32,0.04)	0.45 (0.41,0.48)
Total_NSBQ_score	-0.12 (-0.16,-0.07)	-0.11 (-0.16,-0.06)	-0.04 (-0.09,0.00)	-0.02 (-0.07,0.03)	-0.18 (-0.22,-0.13)	-0.04 (-0.09,0.00)	-0.17 (-0.21,-0.12)	-0.20 (-0.25,-0.16)	-0.22 (-0.27,-0.18)	-0.20 (-0.25,-0.15)	-0.19 (-0.24,-0.15)	-0.17 (-0.21,-0.12)	-0.22 (-0.26,-0.17)	-0.22 (-0.27,-0.18)	-0.23 (-0.28,-0.19)	-0.25 (-0.29,-0.20)
Note. PSQI_C1–C7 are the seven components of the Pittsburgh Sleep Quality Index (PSQI). D_1–D_9 are the nine items of the Patient Health Questionnaire-9 (PHQ-9). Total_NSBQ_score indicates the overall Nurse Safety Behavior Questionnaire score. CI, confidence interval.
