# Supplementary material for: How sleep quality and depressive symptoms shape safety behavior in rotating-shift nurses: Insights from mediation and network analyses
Source: PLOS Glob Public Health. 2026 Feb 18;6(2):e0006008. doi: 10.1371/journal.pgph.0006008 (PMC12915969; doi:10.1371/journal.pgph.0006008)
Supplement: S3 Table — (XLSX) [file pgph.0006008.s004.xlsx]

## Sheet: Table S3
Table S3 The node centrality metrics of each node in sleep quality- depressive symptoms-safety behaviors network
Node	Degree	Betweenness Centrality	Closeness Centrality	Clustering Coefficient
PSQI_C1	13	0.0154401	0.842105	0.910256
PSQI_C2	12	0.0119048	0.8	0.924242
PSQI_C3	8	0.125	0.666667	0.75
PSQI_C4	1	0	0.410256	0
PSQI_C5	13	0.0154401	0.842105	0.910256
PSQI_C6	1	0	0.5	0
PSQI_C7	13	0.0154401	0.842105	0.910256
D_1	13	0.00809885	0.8	0.910256
D_2	13	0.00809885	0.8	0.910256
D_3	15	0.156115	0.941176	0.733333
D_4	13	0.0154401	0.842105	0.910256
D_5	12	0.000757576	0.761905	0.984848
D_6	13	0.00809885	0.8	0.910256
D_7	14	0.0311147	0.888889	0.846154
D_8	13	0.00809885	0.8	0.910256
D_9	12	0.00595238	0.761905	0.924242
Total_NSBQ_score	7	0	0.615385	1
Note. PSQI_C1–C7 are the seven components of the Pittsburgh Sleep Quality Index (PSQI). D_1–D_9 are the nine items of the Patient Health Questionnaire-9 (PHQ-9). Total_NSBQ_score indicates the overall Nurse Safety Behavior Questionnaire score. Centrality metrics (degree, betweenness, closeness, clustering coefficient) were derived from network analysis to quantify node importance and connectivity.
